# Supplementary material for: Lack of influence of GTP cyclohydrolase gene (GCH1) variations on pain sensitivity in humans
Source: Mol Pain. 2007 Mar 7;3:6. doi: 10.1186/1744-8069-3-6 (PMC1821314; doi:10.1186/1744-8069-3-6)
Supplement: Additional File 1 — D' with confidence intervals and r2 matrices. D' with confidence intervals and r2 matrices between SNPs in European Americans, African Americans, Hispanic Americans and Asian Americans. [file 1744-8069-3-6-S1.txt]

D' with confidence intervals and r2 matrices
(a) European Americans
L1	L2	D'	LOD	r^2	CIlow	CIhi	Dist	T-int
snp1	snp2	1.0	93.53	1.0	0.97	1.0	224	299.91
snp1	snp3	1.0	35.72	0.303	0.93	1.0	5545	-
snp1	snp4	0.954	72.72	0.859	0.9	0.99	17380	-
snp1	snp5	0.916	27.84	0.259	0.81	0.97	19013	-
snp1	snp6	0.926	70.1	0.832	0.86	0.97	19077	-
snp1	snp7	0.927	71.8	0.846	0.87	0.97	20339	-
snp1	snp8	0.926	36.02	0.356	0.83	0.97	20551	-
snp1	snp9	0.908	63.27	0.765	0.84	0.95	22691	-
snp1	snp10	1.0	10.2	0.067	0.84	1.0	24185	-
snp1	snp11	0.793	3.87	0.031	0.5	0.92	25499	-
snp1	snp12	0.869	63.17	0.756	0.8	0.92	25848	-
snp1	snp13	0.793	3.87	0.031	0.5	0.92	28520	-
snp1	snp14	0.793	3.87	0.031	0.5	0.92	28550	-
snp1	snp15	0.869	63.17	0.756	0.8	0.92	30550	-
snp1	snp16	0.793	3.87	0.031	0.5	0.92	30843	-
snp1	snp17	0.86	4.7	0.036	0.58	0.95	31098	-
snp1	snp18	0.887	31.16	0.311	0.78	0.95	32943	-
snp1	snp19	0.793	3.87	0.031	0.5	0.92	35201	-
snp1	snp20	0.929	5.75	0.042	0.68	0.98	35337	-
snp1	snp21	0.793	3.87	0.031	0.5	0.92	42341	-
snp1	snp22	0.887	31.71	0.317	0.79	0.95	42465	-
snp1	snp23	0.784	3.58	0.029	0.48	0.91	48961	-
snp1	snp24	0.826	56.07	0.682	0.75	0.88	50136	-
snp1	snp25	0.856	42.97	0.485	0.77	0.92	50581	-
snp1	snp26	0.527	0.6	0.0050	0.08	0.8	53223	-
snp1	snp27	0.824	54.69	0.669	0.75	0.88	53354	-
snp1	snp28	0.826	56.07	0.682	0.75	0.88	53633	-
snp1	snp29	0.826	56.07	0.682	0.75	0.88	56365	-
snp1	snp30	0.826	56.07	0.682	0.75	0.88	58431	-
snp1	snp31	0.826	56.07	0.682	0.75	0.88	58653	-
snp1	snp32	0.886	44.03	0.485	0.8	0.94	62946	-
snp1	snp33	0.886	44.03	0.485	0.8	0.94	63308	-
snp1	snp34	0.825	55.25	0.672	0.75	0.88	67647	-
snp1	snp35	0.826	56.07	0.682	0.75	0.88	68724	-
snp1	snp36	0.912	16.37	0.136	0.78	0.97	72412	-
snp1	snp37	0.826	56.07	0.682	0.75	0.88	72759	-
snp1	snp38	0.824	54.69	0.669	0.75	0.88	75155	-
snp2	snp3	1.0	35.72	0.303	0.93	1.0	5321	556.36
snp2	snp4	0.954	72.72	0.859	0.9	0.99	17156	-
snp2	snp5	0.916	27.84	0.259	0.81	0.97	18789	-
snp2	snp6	0.926	70.1	0.832	0.86	0.97	18853	-
snp2	snp7	0.927	71.8	0.846	0.87	0.97	20115	-
snp2	snp8	0.926	36.02	0.356	0.83	0.97	20327	-
snp2	snp9	0.908	63.27	0.765	0.84	0.95	22467	-
snp2	snp10	1.0	10.2	0.067	0.84	1.0	23961	-
snp2	snp11	0.793	3.87	0.031	0.5	0.92	25275	-
snp2	snp12	0.869	63.17	0.756	0.8	0.92	25624	-
snp2	snp13	0.793	3.87	0.031	0.5	0.92	28296	-
snp2	snp14	0.793	3.87	0.031	0.5	0.92	28326	-
snp2	snp15	0.869	63.17	0.756	0.8	0.92	30326	-
snp2	snp16	0.793	3.87	0.031	0.5	0.92	30619	-
snp2	snp17	0.86	4.7	0.036	0.58	0.95	30874	-
snp2	snp18	0.887	31.16	0.311	0.78	0.95	32719	-
snp2	snp19	0.793	3.87	0.031	0.5	0.92	34977	-
snp2	snp20	0.929	5.75	0.042	0.68	0.98	35113	-
snp2	snp21	0.793	3.87	0.031	0.5	0.92	42117	-
snp2	snp22	0.887	31.71	0.317	0.79	0.95	42241	-
snp2	snp23	0.784	3.58	0.029	0.48	0.91	48737	-
snp2	snp24	0.826	56.07	0.682	0.75	0.88	49912	-
snp2	snp25	0.856	42.97	0.485	0.77	0.92	50357	-
snp2	snp26	0.527	0.6	0.0050	0.08	0.8	52999	-
snp2	snp27	0.824	54.69	0.669	0.75	0.88	53130	-
snp2	snp28	0.826	56.07	0.682	0.75	0.88	53409	-
snp2	snp29	0.826	56.07	0.682	0.75	0.88	56141	-
snp2	snp30	0.826	56.07	0.682	0.75	0.88	58207	-
snp2	snp31	0.826	56.07	0.682	0.75	0.88	58429	-
snp2	snp32	0.886	44.03	0.485	0.8	0.94	62722	-
snp2	snp33	0.886	44.03	0.485	0.8	0.94	63084	-
snp2	snp34	0.825	55.25	0.672	0.75	0.88	67423	-
snp2	snp35	0.826	56.07	0.682	0.75	0.88	68500	-
snp2	snp36	0.912	16.37	0.136	0.78	0.97	72188	-
snp2	snp37	0.826	56.07	0.682	0.75	0.88	72535	-
snp2	snp38	0.824	54.69	0.669	0.75	0.88	74931	-
snp3	snp4	0.956	29.01	0.261	0.86	0.99	11835	834.73
snp3	snp5	0.962	109.03	0.909	0.92	0.99	13468	-
snp3	snp6	0.957	29.96	0.269	0.86	0.99	13532	-
snp3	snp7	1.0	35.22	0.299	0.93	1.0	14794	-
snp3	snp8	0.955	74.55	0.666	0.9	0.99	15006	-
snp3	snp9	1.0	33.24	0.281	0.93	1.0	17146	-
snp3	snp10	1.0	28.56	0.223	0.93	1.0	18640	-
snp3	snp11	0.9	21.53	0.201	0.78	0.96	19954	-
snp3	snp12	0.894	25.81	0.242	0.78	0.95	20303	-
snp3	snp13	0.9	21.53	0.201	0.78	0.96	22975	-
snp3	snp14	0.9	21.53	0.201	0.78	0.96	23005	-
snp3	snp15	0.894	25.81	0.242	0.78	0.95	25005	-
snp3	snp16	0.9	21.53	0.201	0.78	0.96	25298	-
snp3	snp17	0.899	21.1	0.197	0.78	0.96	25553	-
snp3	snp18	0.902	67.8	0.624	0.84	0.95	27398	-
snp3	snp19	0.9	21.53	0.201	0.78	0.96	29656	-
snp3	snp20	0.898	20.67	0.193	0.77	0.96	29792	-
snp3	snp21	0.9	21.53	0.201	0.78	0.96	36796	-
snp3	snp22	0.879	62.26	0.581	0.81	0.93	36920	-
snp3	snp23	0.974	25.43	0.224	0.87	1.0	43416	-
snp3	snp24	0.81	20.37	0.199	0.69	0.89	44591	-
snp3	snp25	0.8	29.91	0.293	0.7	0.88	45036	-
snp3	snp26	0.887	8.23	0.077	0.67	0.96	47678	-
snp3	snp27	0.808	19.95	0.195	0.68	0.89	47809	-
snp3	snp28	0.81	20.37	0.199	0.69	0.89	48088	-
snp3	snp29	0.768	18.04	0.179	0.64	0.86	50820	-
snp3	snp30	0.768	18.04	0.179	0.64	0.86	52886	-
snp3	snp31	0.768	18.04	0.179	0.64	0.86	53108	-
snp3	snp32	0.839	35.77	0.345	0.74	0.91	57401	-
snp3	snp33	0.868	38.78	0.37	0.78	0.93	57763	-
snp3	snp34	0.812	20.79	0.203	0.69	0.89	62102	-
snp3	snp35	0.768	18.04	0.179	0.64	0.86	63179	-
snp3	snp36	0.087	0.38	0.0040	0.0	0.2	66867	-
snp3	snp37	0.768	18.04	0.179	0.64	0.86	67214	-
snp3	snp38	0.765	17.63	0.175	0.63	0.86	69610	-
snp4	snp5	1.0	34.21	0.291	0.93	1.0	1633	1130.66
snp4	snp6	1.0	86.65	0.971	0.96	1.0	1697	-
snp4	snp7	0.97	77.45	0.899	0.92	1.0	2959	-
snp4	snp8	1.0	42.59	0.391	0.94	1.0	3171	-
snp4	snp9	0.924	69.7	0.841	0.86	0.96	5311	-
snp4	snp10	1.0	9.66	0.064	0.83	1.0	6805	-
snp4	snp11	0.855	4.45	0.034	0.57	0.95	8119	-
snp4	snp12	0.909	64.77	0.778	0.84	0.95	8468	-
snp4	snp13	0.855	4.45	0.034	0.57	0.95	11140	-
snp4	snp14	0.855	4.45	0.034	0.57	0.95	11170	-
snp4	snp15	0.909	64.77	0.778	0.84	0.95	13170	-
snp4	snp16	0.855	4.45	0.034	0.57	0.95	13463	-
snp4	snp17	0.923	5.21	0.039	0.65	0.98	13718	-
snp4	snp18	0.921	32.22	0.316	0.82	0.97	15563	-
snp4	snp19	0.855	4.45	0.034	0.57	0.95	17821	-
snp4	snp20	0.925	5.38	0.039	0.66	0.98	17957	-
snp4	snp21	0.855	4.45	0.034	0.57	0.95	24961	-
snp4	snp22	0.961	36.59	0.35	0.88	0.99	25085	-
snp4	snp23	0.849	4.16	0.032	0.55	0.95	31581	-
snp4	snp24	0.848	55.07	0.678	0.77	0.91	32756	-
snp4	snp25	0.933	49.22	0.543	0.85	0.98	33201	-
snp4	snp26	0.338	0.22	0.0020	0.03	0.7	35843	-
snp4	snp27	0.848	55.86	0.688	0.77	0.91	35974	-
snp4	snp28	0.848	55.07	0.678	0.77	0.91	36253	-
snp4	snp29	0.878	59.72	0.727	0.8	0.93	38985	-
snp4	snp30	0.878	59.72	0.727	0.8	0.93	41051	-
snp4	snp31	0.878	59.72	0.727	0.8	0.93	41273	-
snp4	snp32	0.949	48.74	0.524	0.87	0.99	45566	-
snp4	snp33	0.915	44.5	0.487	0.83	0.96	45928	-
snp4	snp34	0.847	54.3	0.667	0.77	0.91	50267	-
snp4	snp35	0.878	59.72	0.727	0.8	0.93	51344	-
snp4	snp36	0.908	15.28	0.127	0.77	0.97	55032	-
snp4	snp37	0.893	61.89	0.753	0.82	0.94	55379	-
snp4	snp38	0.879	60.58	0.738	0.81	0.93	57775	-
snp5	snp6	1.0	35.21	0.3	0.93	1.0	64	1201.19
snp5	snp7	0.958	30.92	0.279	0.87	0.99	1326	-
snp5	snp8	1.0	87.59	0.744	0.96	1.0	1538	-
snp5	snp9	0.956	28.98	0.262	0.86	0.99	3678	-
snp5	snp10	1.0	28.13	0.218	0.93	1.0	5172	-
snp5	snp11	0.951	25.22	0.228	0.85	0.99	6486	-
snp5	snp12	0.853	23.37	0.225	0.74	0.93	6835	-
snp5	snp13	0.951	25.22	0.228	0.85	0.99	9507	-
snp5	snp14	0.951	25.22	0.228	0.85	0.99	9537	-
snp5	snp15	0.853	23.37	0.225	0.74	0.93	11537	-
snp5	snp16	0.951	25.22	0.228	0.85	0.99	11830	-
snp5	snp17	0.95	24.77	0.224	0.84	0.99	12085	-
snp5	snp18	0.903	69.23	0.637	0.84	0.95	13930	-
snp5	snp19	0.951	25.22	0.228	0.85	0.99	16188	-
snp5	snp20	0.949	24.31	0.22	0.84	0.99	16324	-
snp5	snp21	0.951	25.22	0.228	0.85	0.99	23328	-
snp5	snp22	0.924	71.75	0.653	0.86	0.96	23452	-
snp5	snp23	1.0	28.38	0.24	0.92	1.0	29948	-
snp5	snp24	0.77	18.42	0.183	0.64	0.86	31123	-
snp5	snp25	0.832	33.27	0.323	0.73	0.9	31568	-
snp5	snp26	0.887	8.37	0.078	0.67	0.96	34210	-
snp5	snp27	0.767	18.01	0.179	0.64	0.86	34341	-
snp5	snp28	0.77	18.42	0.183	0.64	0.86	34620	-
snp5	snp29	0.812	20.77	0.203	0.69	0.89	37352	-
snp5	snp30	0.812	20.77	0.203	0.69	0.89	39418	-
snp5	snp31	0.812	20.77	0.203	0.69	0.89	39640	-
snp5	snp32	0.869	39.53	0.377	0.78	0.93	43933	-
snp5	snp33	0.84	36.48	0.353	0.75	0.91	44295	-
snp5	snp34	0.772	18.83	0.187	0.64	0.86	48634	-
snp5	snp35	0.812	20.77	0.203	0.69	0.89	49711	-
snp5	snp36	0.051	0.13	0.0010	-0.01	0.17	53399	-
snp5	snp37	0.812	20.77	0.203	0.69	0.89	53746	-
snp5	snp38	0.809	20.35	0.199	0.68	0.89	56142	-
snp6	snp7	0.97	81.32	0.928	0.92	1.0	1262	996.24
snp6	snp8	1.0	43.89	0.403	0.94	1.0	1474	-
snp6	snp9	0.954	73.53	0.87	0.9	0.99	3614	-
snp6	snp10	1.0	9.93	0.065	0.84	1.0	5108	-
snp6	snp11	0.858	4.62	0.036	0.58	0.95	6422	-
snp6	snp12	0.881	62.64	0.754	0.81	0.93	6771	-
snp6	snp13	0.858	4.62	0.036	0.58	0.95	9443	-
snp6	snp14	0.858	4.62	0.036	0.58	0.95	9473	-
snp6	snp15	0.881	62.64	0.754	0.81	0.93	11473	-
snp6	snp16	0.858	4.62	0.036	0.58	0.95	11766	-
snp6	snp17	0.925	5.39	0.041	0.66	0.98	12021	-
snp6	snp18	0.923	33.38	0.327	0.83	0.97	13866	-
snp6	snp19	0.858	4.62	0.036	0.58	0.95	16124	-
snp6	snp20	0.927	5.57	0.04	0.67	0.98	16260	-
snp6	snp21	0.858	4.62	0.036	0.58	0.95	23264	-
snp6	snp22	0.923	33.94	0.333	0.83	0.97	23388	-
snp6	snp23	0.852	4.33	0.034	0.56	0.95	29884	-
snp6	snp24	0.822	53.34	0.656	0.74	0.88	31059	-
snp6	snp25	0.902	46.88	0.523	0.82	0.95	31504	-
snp6	snp26	0.354	0.25	0.0020	0.03	0.71	34146	-
snp6	snp27	0.822	54.13	0.666	0.75	0.88	34277	-
snp6	snp28	0.822	53.34	0.656	0.74	0.88	34556	-
snp6	snp29	0.852	57.82	0.704	0.78	0.91	37288	-
snp6	snp30	0.852	57.82	0.704	0.78	0.91	39354	-
snp6	snp31	0.852	57.82	0.704	0.78	0.91	39576	-
snp6	snp32	0.917	46.21	0.504	0.83	0.97	43869	-
snp6	snp33	0.883	42.34	0.468	0.79	0.94	44231	-
snp6	snp34	0.821	52.58	0.646	0.74	0.88	48570	-
snp6	snp35	0.852	57.82	0.704	0.78	0.91	49647	-
snp6	snp36	0.91	15.83	0.132	0.77	0.97	53335	-
snp6	snp37	0.866	59.88	0.729	0.79	0.92	53682	-
snp6	snp38	0.852	58.68	0.715	0.78	0.91	56078	-
snp7	snp8	0.962	39.35	0.379	0.88	0.99	212	961.92
snp7	snp9	0.985	79.18	0.913	0.93	1.0	2352	-
snp7	snp10	1.0	10.06	0.066	0.84	1.0	3846	-
snp7	snp11	0.79	3.79	0.031	0.49	0.91	5160	-
snp7	snp12	0.897	66.78	0.793	0.83	0.94	5509	-
snp7	snp13	0.79	3.79	0.031	0.49	0.91	8181	-
snp7	snp14	0.79	3.79	0.031	0.49	0.91	8211	-
snp7	snp15	0.897	66.78	0.793	0.83	0.94	10211	-
snp7	snp16	0.79	3.79	0.031	0.49	0.91	10504	-
snp7	snp17	0.858	4.61	0.036	0.58	0.95	10759	-
snp7	snp18	0.962	37.84	0.36	0.88	0.99	12604	-
snp7	snp19	0.79	3.79	0.031	0.49	0.91	14862	-
snp7	snp20	0.928	5.66	0.041	0.67	0.98	14998	-
snp7	snp21	0.79	3.79	0.031	0.49	0.91	22002	-
snp7	snp22	0.886	31.13	0.312	0.78	0.95	22126	-
snp7	snp23	0.781	3.51	0.029	0.47	0.91	28622	-
snp7	snp24	0.839	56.93	0.693	0.76	0.89	29797	-
snp7	snp25	0.855	42.1	0.476	0.76	0.92	30242	-
snp7	snp26	0.362	0.26	0.0030	0.04	0.71	32884	-
snp7	snp27	0.839	57.78	0.704	0.77	0.89	33015	-
snp7	snp28	0.839	56.93	0.693	0.76	0.89	33294	-
snp7	snp29	0.809	52.53	0.645	0.73	0.87	36026	-
snp7	snp30	0.809	52.53	0.645	0.73	0.87	38092	-
snp7	snp31	0.809	52.53	0.645	0.73	0.87	38314	-
snp7	snp32	0.885	43.18	0.477	0.79	0.94	42607	-
snp7	snp33	0.918	47.08	0.513	0.83	0.97	42969	-
snp7	snp34	0.838	56.1	0.682	0.76	0.9	47308	-
snp7	snp35	0.809	52.53	0.645	0.73	0.87	48385	-
snp7	snp36	0.911	16.1	0.134	0.78	0.97	52073	-
snp7	snp37	0.824	54.69	0.669	0.75	0.88	52420	-
snp7	snp38	0.81	53.32	0.656	0.73	0.87	54816	-
snp8	snp9	0.961	36.84	0.356	0.88	0.99	2140	756.81
snp8	snp10	1.0	22.06	0.162	0.91	1.0	3634	-
snp8	snp11	0.956	32.03	0.31	0.86	0.99	4948	-
snp8	snp12	0.87	30.96	0.314	0.77	0.93	5297	-
snp8	snp13	0.956	32.03	0.31	0.86	0.99	7969	-
snp8	snp14	0.956	32.03	0.31	0.86	0.99	7999	-
snp8	snp15	0.87	30.96	0.314	0.77	0.93	9999	-
snp8	snp16	0.956	32.03	0.31	0.86	0.99	10292	-
snp8	snp17	0.956	31.44	0.305	0.86	0.99	10547	-
snp8	snp18	0.96	100.29	0.877	0.91	0.99	12392	-
snp8	snp19	0.956	32.03	0.31	0.86	0.99	14650	-
snp8	snp20	0.955	30.86	0.3	0.86	0.99	14786	-
snp8	snp21	0.956	32.03	0.31	0.86	0.99	21790	-
snp8	snp22	0.96	102.91	0.895	0.92	0.99	21914	-
snp8	snp23	1.0	35.16	0.323	0.93	1.0	28410	-
snp8	snp24	0.796	25.26	0.263	0.68	0.88	29585	-
snp8	snp25	0.5	14.54	0.157	0.39	0.6	30030	-
snp8	snp26	0.665	2.3	0.021	0.32	0.84	32672	-
snp8	snp27	0.794	24.72	0.257	0.68	0.88	32803	-
snp8	snp28	0.796	25.26	0.263	0.68	0.88	33082	-
snp8	snp29	0.833	27.99	0.288	0.72	0.91	35814	-
snp8	snp30	0.833	27.99	0.288	0.72	0.91	37880	-
snp8	snp31	0.833	27.99	0.288	0.72	0.91	38102	-
snp8	snp32	0.55	19.0	0.203	0.45	0.64	42395	-
snp8	snp33	0.524	17.21	0.184	0.42	0.62	42757	-
snp8	snp34	0.78	24.5	0.256	0.66	0.86	47096	-
snp8	snp35	0.833	27.99	0.288	0.72	0.91	48173	-
snp8	snp36	0.066	0.37	0.0040	0.0	0.16	51861	-
snp8	snp37	0.833	27.99	0.288	0.72	0.91	52208	-
snp8	snp38	0.831	27.42	0.282	0.72	0.91	54604	-
snp9	snp10	1.0	9.53	0.063	0.83	1.0	1494	557.02
snp9	snp11	1.0	7.25	0.046	0.79	1.0	2808	-
snp9	snp12	0.969	74.83	0.872	0.91	1.0	3157	-
snp9	snp13	1.0	7.25	0.046	0.79	1.0	5829	-
snp9	snp14	1.0	7.25	0.046	0.79	1.0	5859	-
snp9	snp15	0.969	74.83	0.872	0.91	1.0	7859	-
snp9	snp16	1.0	7.25	0.046	0.79	1.0	8152	-
snp9	snp17	1.0	7.14	0.046	0.79	1.0	8407	-
snp9	snp18	1.0	40.48	0.367	0.94	1.0	10252	-
snp9	snp19	1.0	7.25	0.046	0.79	1.0	12510	-
snp9	snp20	1.0	7.03	0.045	0.78	1.0	12646	-
snp9	snp21	1.0	7.25	0.046	0.79	1.0	19650	-
snp9	snp22	0.92	32.17	0.317	0.82	0.97	19774	-
snp9	snp23	1.0	6.92	0.044	0.78	1.0	26270	-
snp9	snp24	0.908	63.27	0.765	0.84	0.95	27445	-
snp9	snp25	0.932	48.3	0.534	0.85	0.98	27890	-
snp9	snp26	0.33	0.21	0.0020	0.03	0.7	30532	-
snp9	snp27	0.908	64.18	0.777	0.84	0.95	30663	-
snp9	snp28	0.908	63.27	0.765	0.84	0.95	30942	-
snp9	snp29	0.877	58.31	0.714	0.8	0.93	33674	-
snp9	snp30	0.877	58.31	0.714	0.8	0.93	35740	-
snp9	snp31	0.877	58.31	0.714	0.8	0.93	35962	-
snp9	snp32	0.931	45.7	0.497	0.85	0.98	40255	-
snp9	snp33	0.965	50.2	0.535	0.89	1.0	40617	-
snp9	snp34	0.907	62.4	0.753	0.84	0.96	44956	-
snp9	snp35	0.877	58.31	0.714	0.8	0.93	46033	-
snp9	snp36	1.0	20.51	0.152	0.91	1.0	49721	-
snp9	snp37	0.877	58.31	0.714	0.8	0.93	50068	-
snp9	snp38	0.877	59.14	0.725	0.8	0.93	52464	-
snp10	snp11	1.0	8.48	0.055	0.82	1.0	1314	659.33
snp10	snp12	1.0	10.2	0.067	0.84	1.0	1663	-
snp10	snp13	1.0	8.48	0.055	0.82	1.0	4335	-
snp10	snp14	1.0	8.48	0.055	0.82	1.0	4365	-
snp10	snp15	1.0	10.2	0.067	0.84	1.0	6365	-
snp10	snp16	1.0	8.48	0.055	0.82	1.0	6658	-
snp10	snp17	1.0	8.35	0.054	0.81	1.0	6913	-
snp10	snp18	1.0	22.98	0.171	0.92	1.0	8758	-
snp10	snp19	1.0	8.48	0.055	0.82	1.0	11016	-
snp10	snp20	1.0	8.22	0.053	0.81	1.0	11152	-
snp10	snp21	1.0	8.48	0.055	0.82	1.0	18156	-
snp10	snp22	1.0	22.61	0.167	0.91	1.0	18280	-
snp10	snp23	1.0	8.1	0.052	0.81	1.0	24776	-
snp10	snp24	1.0	10.2	0.067	0.84	1.0	25951	-
snp10	snp25	0.921	11.14	0.086	0.76	0.98	26396	-
snp10	snp26	0.708	1.31	0.011	0.21	0.89	29038	-
snp10	snp27	1.0	10.06	0.066	0.84	1.0	29169	-
snp10	snp28	1.0	10.2	0.067	0.84	1.0	29448	-
snp10	snp29	1.0	10.2	0.067	0.84	1.0	32180	-
snp10	snp30	1.0	10.2	0.067	0.84	1.0	34246	-
snp10	snp31	1.0	10.2	0.067	0.84	1.0	34468	-
snp10	snp32	1.0	15.69	0.109	0.89	1.0	38761	-
snp10	snp33	1.0	15.69	0.109	0.89	1.0	39123	-
snp10	snp34	1.0	10.33	0.068	0.84	1.0	43462	-
snp10	snp35	1.0	10.2	0.067	0.84	1.0	44539	-
snp10	snp36	0.893	33.45	0.328	0.8	0.95	48227	-
snp10	snp37	1.0	10.2	0.067	0.84	1.0	48574	-
snp10	snp38	1.0	10.06	0.066	0.84	1.0	50970	-
snp11	snp12	1.0	7.76	0.05	0.8	1.0	349	791.88
snp11	snp13	1.0	85.39	1.0	0.97	1.0	3021	-
snp11	snp14	1.0	85.39	1.0	0.97	1.0	3051	-
snp11	snp15	1.0	7.76	0.05	0.8	1.0	5051	-
snp11	snp16	1.0	85.39	1.0	0.97	1.0	5344	-
snp11	snp17	1.0	82.4	0.984	0.96	1.0	5599	-
snp11	snp18	1.0	35.69	0.323	0.93	1.0	7444	-
snp11	snp19	1.0	85.39	1.0	0.97	1.0	9702	-
snp11	snp20	1.0	80.0	0.967	0.96	1.0	9838	-
snp11	snp21	1.0	85.39	1.0	0.97	1.0	16842	-
snp11	snp22	1.0	36.19	0.33	0.93	1.0	16966	-
snp11	snp23	1.0	77.84	0.951	0.96	1.0	23462	-
snp11	snp24	1.0	7.76	0.05	0.8	1.0	24637	-
snp11	snp25	1.0	11.21	0.076	0.85	1.0	25082	-
snp11	snp26	1.0	2.67	0.016	0.5	1.0	27724	-
snp11	snp27	1.0	7.66	0.049	0.8	1.0	27855	-
snp11	snp28	1.0	7.76	0.05	0.8	1.0	28134	-
snp11	snp29	1.0	7.76	0.05	0.8	1.0	30866	-
snp11	snp30	1.0	7.76	0.05	0.8	1.0	32932	-
snp11	snp31	1.0	7.76	0.05	0.8	1.0	33154	-
snp11	snp32	0.904	8.5	0.066	0.71	0.97	37447	-
snp11	snp33	0.904	8.5	0.066	0.71	0.97	37809	-
snp11	snp34	1.0	7.86	0.051	0.8	1.0	42148	-
snp11	snp35	1.0	7.76	0.05	0.8	1.0	43225	-
snp11	snp36	0.909	25.88	0.252	0.8	0.96	46913	-
snp11	snp37	0.931	5.97	0.043	0.69	0.99	47260	-
snp11	snp38	1.0	7.66	0.049	0.8	1.0	49656	-
snp12	snp13	1.0	7.76	0.05	0.8	1.0	2672	777.28
snp12	snp14	1.0	7.76	0.05	0.8	1.0	2702	-
snp12	snp15	1.0	93.83	1.0	0.97	1.0	4702	-
snp12	snp16	1.0	7.76	0.05	0.8	1.0	4995	-
snp12	snp17	1.0	7.64	0.049	0.8	1.0	5250	-
snp12	snp18	1.0	43.59	0.395	0.94	1.0	7095	-
snp12	snp19	1.0	7.76	0.05	0.8	1.0	9353	-
snp12	snp20	1.0	7.52	0.048	0.8	1.0	9489	-
snp12	snp21	1.0	7.76	0.05	0.8	1.0	16493	-
snp12	snp22	0.962	39.05	0.373	0.88	0.99	16617	-
snp12	snp23	1.0	7.4	0.048	0.79	1.0	23113	-
snp12	snp24	0.942	77.32	0.887	0.89	0.98	24288	-
snp12	snp25	0.968	57.8	0.62	0.9	1.0	24733	-
snp12	snp26	0.369	0.28	0.0030	0.04	0.71	27375	-
snp12	snp27	0.941	75.45	0.873	0.88	0.98	27506	-
snp12	snp28	0.942	77.32	0.887	0.89	0.98	27785	-
snp12	snp29	0.913	71.22	0.834	0.85	0.95	30517	-
snp12	snp30	0.913	71.22	0.834	0.85	0.95	32583	-
snp12	snp31	0.913	71.22	0.834	0.85	0.95	32805	-
snp12	snp32	0.967	54.73	0.578	0.9	1.0	37098	-
snp12	snp33	1.0	60.65	0.618	0.95	1.0	37460	-
snp12	snp34	0.942	76.04	0.874	0.89	0.98	41799	-
snp12	snp35	0.913	71.22	0.834	0.85	0.95	42876	-
snp12	snp36	1.0	21.99	0.164	0.91	1.0	46564	-
snp12	snp37	0.898	68.41	0.807	0.83	0.94	46911	-
snp12	snp38	0.912	69.52	0.82	0.85	0.95	49307	-
snp13	snp14	1.0	85.39	1.0	0.97	1.0	30	949.28
snp13	snp15	1.0	7.76	0.05	0.8	1.0	2030	-
snp13	snp16	1.0	85.39	1.0	0.97	1.0	2323	-
snp13	snp17	1.0	82.4	0.984	0.96	1.0	2578	-
snp13	snp18	1.0	35.69	0.323	0.93	1.0	4423	-
snp13	snp19	1.0	85.39	1.0	0.97	1.0	6681	-
snp13	snp20	1.0	80.0	0.967	0.96	1.0	6817	-
snp13	snp21	1.0	85.39	1.0	0.97	1.0	13821	-
snp13	snp22	1.0	36.19	0.33	0.93	1.0	13945	-
snp13	snp23	1.0	77.84	0.951	0.96	1.0	20441	-
snp13	snp24	1.0	7.76	0.05	0.8	1.0	21616	-
snp13	snp25	1.0	11.21	0.076	0.85	1.0	22061	-
snp13	snp26	1.0	2.67	0.016	0.5	1.0	24703	-
snp13	snp27	1.0	7.66	0.049	0.8	1.0	24834	-
snp13	snp28	1.0	7.76	0.05	0.8	1.0	25113	-
snp13	snp29	1.0	7.76	0.05	0.8	1.0	27845	-
snp13	snp30	1.0	7.76	0.05	0.8	1.0	29911	-
snp13	snp31	1.0	7.76	0.05	0.8	1.0	30133	-
snp13	snp32	0.904	8.5	0.066	0.71	0.97	34426	-
snp13	snp33	0.904	8.5	0.066	0.71	0.97	34788	-
snp13	snp34	1.0	7.86	0.051	0.8	1.0	39127	-
snp13	snp35	1.0	7.76	0.05	0.8	1.0	40204	-
snp13	snp36	0.909	25.88	0.252	0.8	0.96	43892	-
snp13	snp37	0.931	5.97	0.043	0.69	0.99	44239	-
snp13	snp38	1.0	7.66	0.049	0.8	1.0	46635	-
snp14	snp15	1.0	7.76	0.05	0.8	1.0	2000	1108.96
snp14	snp16	1.0	85.39	1.0	0.97	1.0	2293	-
snp14	snp17	1.0	82.4	0.984	0.96	1.0	2548	-
snp14	snp18	1.0	35.69	0.323	0.93	1.0	4393	-
snp14	snp19	1.0	85.39	1.0	0.97	1.0	6651	-
snp14	snp20	1.0	80.0	0.967	0.96	1.0	6787	-
snp14	snp21	1.0	85.39	1.0	0.97	1.0	13791	-
snp14	snp22	1.0	36.19	0.33	0.93	1.0	13915	-
snp14	snp23	1.0	77.84	0.951	0.96	1.0	20411	-
snp14	snp24	1.0	7.76	0.05	0.8	1.0	21586	-
snp14	snp25	1.0	11.21	0.076	0.85	1.0	22031	-
snp14	snp26	1.0	2.67	0.016	0.5	1.0	24673	-
snp14	snp27	1.0	7.66	0.049	0.8	1.0	24804	-
snp14	snp28	1.0	7.76	0.05	0.8	1.0	25083	-
snp14	snp29	1.0	7.76	0.05	0.8	1.0	27815	-
snp14	snp30	1.0	7.76	0.05	0.8	1.0	29881	-
snp14	snp31	1.0	7.76	0.05	0.8	1.0	30103	-
snp14	snp32	0.904	8.5	0.066	0.71	0.97	34396	-
snp14	snp33	0.904	8.5	0.066	0.71	0.97	34758	-
snp14	snp34	1.0	7.86	0.051	0.8	1.0	39097	-
snp14	snp35	1.0	7.76	0.05	0.8	1.0	40174	-
snp14	snp36	0.909	25.88	0.252	0.8	0.96	43862	-
snp14	snp37	0.931	5.97	0.043	0.69	0.99	44209	-
snp14	snp38	1.0	7.66	0.049	0.8	1.0	46605	-
snp15	snp16	1.0	7.76	0.05	0.8	1.0	293	1255.15
snp15	snp17	1.0	7.64	0.049	0.8	1.0	548	-
snp15	snp18	1.0	43.59	0.395	0.94	1.0	2393	-
snp15	snp19	1.0	7.76	0.05	0.8	1.0	4651	-
snp15	snp20	1.0	7.52	0.048	0.8	1.0	4787	-
snp15	snp21	1.0	7.76	0.05	0.8	1.0	11791	-
snp15	snp22	0.962	39.05	0.373	0.88	0.99	11915	-
snp15	snp23	1.0	7.4	0.048	0.79	1.0	18411	-
snp15	snp24	0.942	77.32	0.887	0.89	0.98	19586	-
snp15	snp25	0.968	57.8	0.62	0.9	1.0	20031	-
snp15	snp26	0.369	0.28	0.0030	0.04	0.71	22673	-
snp15	snp27	0.941	75.45	0.873	0.88	0.98	22804	-
snp15	snp28	0.942	77.32	0.887	0.89	0.98	23083	-
snp15	snp29	0.913	71.22	0.834	0.85	0.95	25815	-
snp15	snp30	0.913	71.22	0.834	0.85	0.95	27881	-
snp15	snp31	0.913	71.22	0.834	0.85	0.95	28103	-
snp15	snp32	0.967	54.73	0.578	0.9	1.0	32396	-
snp15	snp33	1.0	60.65	0.618	0.95	1.0	32758	-
snp15	snp34	0.942	76.04	0.874	0.89	0.98	37097	-
snp15	snp35	0.913	71.22	0.834	0.85	0.95	38174	-
snp15	snp36	1.0	21.99	0.164	0.91	1.0	41862	-
snp15	snp37	0.898	68.41	0.807	0.83	0.94	42209	-
snp15	snp38	0.912	69.52	0.82	0.85	0.95	44605	-
snp16	snp17	1.0	82.4	0.984	0.96	1.0	255	1255.15
snp16	snp18	1.0	35.69	0.323	0.93	1.0	2100	-
snp16	snp19	1.0	85.39	1.0	0.97	1.0	4358	-
snp16	snp20	1.0	80.0	0.967	0.96	1.0	4494	-
snp16	snp21	1.0	85.39	1.0	0.97	1.0	11498	-
snp16	snp22	1.0	36.19	0.33	0.93	1.0	11622	-
snp16	snp23	1.0	77.84	0.951	0.96	1.0	18118	-
snp16	snp24	1.0	7.76	0.05	0.8	1.0	19293	-
snp16	snp25	1.0	11.21	0.076	0.85	1.0	19738	-
snp16	snp26	1.0	2.67	0.016	0.5	1.0	22380	-
snp16	snp27	1.0	7.66	0.049	0.8	1.0	22511	-
snp16	snp28	1.0	7.76	0.05	0.8	1.0	22790	-
snp16	snp29	1.0	7.76	0.05	0.8	1.0	25522	-
snp16	snp30	1.0	7.76	0.05	0.8	1.0	27588	-
snp16	snp31	1.0	7.76	0.05	0.8	1.0	27810	-
snp16	snp32	0.904	8.5	0.066	0.71	0.97	32103	-
snp16	snp33	0.904	8.5	0.066	0.71	0.97	32465	-
snp16	snp34	1.0	7.86	0.051	0.8	1.0	36804	-
snp16	snp35	1.0	7.76	0.05	0.8	1.0	37881	-
snp16	snp36	0.909	25.88	0.252	0.8	0.96	41569	-
snp16	snp37	0.931	5.97	0.043	0.69	0.99	41916	-
snp16	snp38	1.0	7.66	0.049	0.8	1.0	44312	-
snp17	snp18	1.0	35.11	0.318	0.93	1.0	1845	1390.87
snp17	snp19	1.0	82.4	0.984	0.96	1.0	4103	-
snp17	snp20	1.0	81.7	0.983	0.96	1.0	4239	-
snp17	snp21	1.0	82.4	0.984	0.96	1.0	11243	-
snp17	snp22	1.0	35.6	0.324	0.93	1.0	11367	-
snp17	snp23	0.983	74.86	0.934	0.93	1.0	17863	-
snp17	snp24	1.0	7.64	0.049	0.8	1.0	19038	-
snp17	snp25	1.0	11.04	0.074	0.85	1.0	19483	-
snp17	snp26	1.0	2.63	0.016	0.49	1.0	22125	-
snp17	snp27	1.0	7.54	0.048	0.8	1.0	22256	-
snp17	snp28	1.0	7.64	0.049	0.8	1.0	22535	-
snp17	snp29	1.0	7.64	0.049	0.8	1.0	25267	-
snp17	snp30	1.0	7.64	0.049	0.8	1.0	27333	-
snp17	snp31	1.0	7.64	0.049	0.8	1.0	27555	-
snp17	snp32	0.951	9.72	0.072	0.77	0.99	31848	-
snp17	snp33	0.951	9.72	0.072	0.77	0.99	32210	-
snp17	snp34	1.0	7.74	0.05	0.8	1.0	36549	-
snp17	snp35	1.0	7.64	0.049	0.8	1.0	37626	-
snp17	snp36	0.931	27.05	0.26	0.82	0.98	41314	-
snp17	snp37	1.0	7.64	0.049	0.8	1.0	41661	-
snp17	snp38	1.0	7.54	0.048	0.8	1.0	44057	-
snp18	snp19	1.0	35.69	0.323	0.93	1.0	2258	1407.8
snp18	snp20	1.0	34.53	0.313	0.93	1.0	2394	-
snp18	snp21	1.0	35.69	0.323	0.93	1.0	9398	-
snp18	snp22	0.98	111.87	0.942	0.94	1.0	9522	-
snp18	snp23	1.0	33.95	0.307	0.93	1.0	16018	-
snp18	snp24	0.924	34.55	0.338	0.83	0.97	17193	-
snp18	snp25	0.532	15.8	0.169	0.42	0.63	17638	-
snp18	snp26	0.675	2.49	0.023	0.34	0.85	20280	-
snp18	snp27	0.924	33.96	0.332	0.83	0.97	20411	-
snp18	snp28	0.924	34.55	0.338	0.83	0.97	20690	-
snp18	snp29	0.887	31.16	0.311	0.78	0.95	23422	-
snp18	snp30	0.887	31.16	0.311	0.78	0.95	25488	-
snp18	snp31	0.887	31.16	0.311	0.78	0.95	25710	-
snp18	snp32	0.581	20.36	0.216	0.48	0.67	30003	-
snp18	snp33	0.607	22.32	0.235	0.5	0.7	30365	-
snp18	snp34	0.907	33.39	0.329	0.81	0.96	34704	-
snp18	snp35	0.887	31.16	0.311	0.78	0.95	35781	-
snp18	snp36	0.024	0.05	0.0010	-0.01	0.12	39469	-
snp18	snp37	0.887	31.16	0.311	0.78	0.95	39816	-
snp18	snp38	0.885	30.59	0.305	0.78	0.95	42212	-
snp19	snp20	1.0	80.0	0.967	0.96	1.0	136	1246.2
snp19	snp21	1.0	85.39	1.0	0.97	1.0	7140	-
snp19	snp22	1.0	36.19	0.33	0.93	1.0	7264	-
snp19	snp23	1.0	77.84	0.951	0.96	1.0	13760	-
snp19	snp24	1.0	7.76	0.05	0.8	1.0	14935	-
snp19	snp25	1.0	11.21	0.076	0.85	1.0	15380	-
snp19	snp26	1.0	2.67	0.016	0.5	1.0	18022	-
snp19	snp27	1.0	7.66	0.049	0.8	1.0	18153	-
snp19	snp28	1.0	7.76	0.05	0.8	1.0	18432	-
snp19	snp29	1.0	7.76	0.05	0.8	1.0	21164	-
snp19	snp30	1.0	7.76	0.05	0.8	1.0	23230	-
snp19	snp31	1.0	7.76	0.05	0.8	1.0	23452	-
snp19	snp32	0.904	8.5	0.066	0.71	0.97	27745	-
snp19	snp33	0.904	8.5	0.066	0.71	0.97	28107	-
snp19	snp34	1.0	7.86	0.051	0.8	1.0	32446	-
snp19	snp35	1.0	7.76	0.05	0.8	1.0	33523	-
snp19	snp36	0.909	25.88	0.252	0.8	0.96	37211	-
snp19	snp37	0.931	5.97	0.043	0.69	0.99	37558	-
snp19	snp38	1.0	7.66	0.049	0.8	1.0	39954	-
snp20	snp21	1.0	80.0	0.967	0.96	1.0	7004	1086.07
snp20	snp22	1.0	35.01	0.319	0.93	1.0	7128	-
snp20	snp23	0.966	72.49	0.917	0.91	0.99	13624	-
snp20	snp24	1.0	7.52	0.048	0.8	1.0	14799	-
snp20	snp25	1.0	10.87	0.073	0.85	1.0	15244	-
snp20	snp26	1.0	2.59	0.016	0.49	1.0	17886	-
snp20	snp27	1.0	7.42	0.048	0.79	1.0	18017	-
snp20	snp28	1.0	7.52	0.048	0.8	1.0	18296	-
snp20	snp29	1.0	7.52	0.048	0.8	1.0	21028	-
snp20	snp30	1.0	7.52	0.048	0.8	1.0	23094	-
snp20	snp31	1.0	7.52	0.048	0.8	1.0	23316	-
snp20	snp32	1.0	11.54	0.078	0.86	1.0	27609	-
snp20	snp33	1.0	11.54	0.078	0.86	1.0	27971	-
snp20	snp34	1.0	7.62	0.049	0.8	1.0	32310	-
snp20	snp35	1.0	7.52	0.048	0.8	1.0	33387	-
snp20	snp36	0.953	28.36	0.268	0.85	0.99	37075	-
snp20	snp37	1.0	7.52	0.048	0.8	1.0	37422	-
snp20	snp38	1.0	7.42	0.048	0.79	1.0	39818	-
snp21	snp22	1.0	36.19	0.33	0.93	1.0	124	730.25
snp21	snp23	1.0	77.84	0.951	0.96	1.0	6620	-
snp21	snp24	1.0	7.76	0.05	0.8	1.0	7795	-
snp21	snp25	1.0	11.21	0.076	0.85	1.0	8240	-
snp21	snp26	1.0	2.67	0.016	0.5	1.0	10882	-
snp21	snp27	1.0	7.66	0.049	0.8	1.0	11013	-
snp21	snp28	1.0	7.76	0.05	0.8	1.0	11292	-
snp21	snp29	1.0	7.76	0.05	0.8	1.0	14024	-
snp21	snp30	1.0	7.76	0.05	0.8	1.0	16090	-
snp21	snp31	1.0	7.76	0.05	0.8	1.0	16312	-
snp21	snp32	0.904	8.5	0.066	0.71	0.97	20605	-
snp21	snp33	0.904	8.5	0.066	0.71	0.97	20967	-
snp21	snp34	1.0	7.86	0.051	0.8	1.0	25306	-
snp21	snp35	1.0	7.76	0.05	0.8	1.0	26383	-
snp21	snp36	0.909	25.88	0.252	0.8	0.96	30071	-
snp21	snp37	0.931	5.97	0.043	0.69	0.99	30418	-
snp21	snp38	1.0	7.66	0.049	0.8	1.0	32814	-
snp22	snp23	1.0	34.43	0.314	0.93	1.0	6496	553.66
snp22	snp24	0.887	31.71	0.317	0.79	0.95	7671	-
snp22	snp25	0.562	18.06	0.193	0.46	0.66	8116	-
snp22	snp26	0.671	2.41	0.022	0.33	0.85	10758	-
snp22	snp27	0.886	31.13	0.312	0.78	0.95	10889	-
snp22	snp28	0.887	31.71	0.317	0.79	0.95	11168	-
snp22	snp29	0.925	35.13	0.345	0.83	0.97	13900	-
snp22	snp30	0.925	35.13	0.345	0.83	0.97	15966	-
snp22	snp31	0.925	35.13	0.345	0.83	0.97	16188	-
snp22	snp32	0.61	22.94	0.242	0.51	0.7	20481	-
snp22	snp33	0.584	20.95	0.222	0.48	0.67	20843	-
snp22	snp34	0.87	30.71	0.31	0.77	0.93	25182	-
snp22	snp35	0.925	35.13	0.345	0.83	0.97	26259	-
snp22	snp36	0.033	0.09	0.0010	-0.01	0.13	29947	-
snp22	snp37	0.925	35.13	0.345	0.83	0.97	30294	-
snp22	snp38	0.924	34.53	0.339	0.83	0.97	32690	-
snp23	snp24	1.0	7.4	0.048	0.79	1.0	1175	260.42
snp23	snp25	1.0	10.7	0.072	0.85	1.0	1620	-
snp23	snp26	1.0	2.55	0.015	0.48	1.0	4262	-
snp23	snp27	1.0	7.31	0.047	0.79	1.0	4393	-
snp23	snp28	1.0	7.4	0.048	0.79	1.0	4672	-
snp23	snp29	1.0	7.4	0.048	0.79	1.0	7404	-
snp23	snp30	1.0	7.4	0.048	0.79	1.0	9470	-
snp23	snp31	1.0	7.4	0.048	0.79	1.0	9692	-
snp23	snp32	0.9	8.0	0.062	0.7	0.97	13985	-
snp23	snp33	0.9	8.0	0.062	0.7	0.97	14347	-
snp23	snp34	1.0	7.5	0.048	0.8	1.0	18686	-
snp23	snp35	1.0	7.4	0.048	0.79	1.0	19763	-
snp23	snp36	0.952	27.83	0.263	0.85	0.99	23451	-
snp23	snp37	0.928	5.64	0.041	0.67	0.98	23798	-
snp23	snp38	1.0	7.31	0.047	0.79	1.0	26194	-
snp24	snp25	0.968	57.8	0.62	0.9	1.0	445	556.83
snp24	snp26	1.0	3.2	0.02	0.57	1.0	3087	-
snp24	snp27	1.0	90.86	0.986	0.97	1.0	3218	-
snp24	snp28	1.0	93.83	1.0	0.97	1.0	3497	-
snp24	snp29	0.971	84.36	0.943	0.92	1.0	6229	-
snp24	snp30	0.971	84.36	0.943	0.92	1.0	8295	-
snp24	snp31	0.971	84.36	0.943	0.92	1.0	8517	-
snp24	snp32	0.967	54.73	0.578	0.9	1.0	12810	-
snp24	snp33	1.0	60.65	0.618	0.95	1.0	13172	-
snp24	snp34	1.0	91.46	0.986	0.97	1.0	17511	-
snp24	snp35	0.971	84.36	0.943	0.92	1.0	18588	-
snp24	snp36	1.0	21.99	0.164	0.91	1.0	22276	-
snp24	snp37	0.956	80.69	0.915	0.91	0.99	22623	-
snp24	snp38	0.971	82.22	0.929	0.92	1.0	25019	-
snp25	snp26	1.0	19.66	0.213	0.88	1.0	2642	819.81
snp25	snp27	0.968	56.8	0.611	0.9	1.0	2773	-
snp25	snp28	0.968	57.8	0.62	0.9	1.0	3052	-
snp25	snp29	1.0	63.88	0.662	0.95	1.0	5784	-
snp25	snp30	1.0	63.88	0.662	0.95	1.0	7850	-
snp25	snp31	1.0	63.88	0.662	0.95	1.0	8072	-
snp25	snp32	0.976	92.16	0.89	0.93	1.0	12365	-
snp25	snp33	0.953	85.91	0.847	0.9	0.99	12727	-
snp25	snp34	0.968	58.8	0.63	0.9	1.0	17066	-
snp25	snp35	1.0	63.88	0.662	0.95	1.0	18143	-
snp25	snp36	0.957	27.68	0.227	0.86	0.99	21831	-
snp25	snp37	0.984	60.53	0.641	0.92	1.0	22178	-
snp25	snp38	1.0	62.85	0.652	0.95	1.0	24574	-
snp26	snp27	1.0	3.16	0.019	0.57	1.0	131	965.11
snp26	snp28	1.0	3.2	0.02	0.57	1.0	410	-
snp26	snp29	1.0	3.2	0.02	0.57	1.0	3142	-
snp26	snp30	1.0	3.2	0.02	0.57	1.0	5208	-
snp26	snp31	1.0	3.2	0.02	0.57	1.0	5430	-
snp26	snp32	0.913	14.56	0.166	0.75	0.97	9723	-
snp26	snp33	0.913	14.56	0.166	0.75	0.97	10085	-
snp26	snp34	0.844	1.87	0.014	0.34	0.96	14424	-
snp26	snp35	1.0	3.2	0.02	0.57	1.0	15501	-
snp26	snp36	0.843	4.43	0.038	0.55	0.95	19189	-
snp26	snp37	1.0	3.2	0.02	0.57	1.0	19536	-
snp26	snp38	1.0	3.16	0.019	0.57	1.0	21932	-
snp27	snp28	1.0	90.86	0.986	0.97	1.0	279	1199.52
snp27	snp29	0.971	82.22	0.929	0.92	1.0	3011	-
snp27	snp30	0.971	82.22	0.929	0.92	1.0	5077	-
snp27	snp31	0.971	82.22	0.929	0.92	1.0	5299	-
snp27	snp32	0.967	53.8	0.569	0.9	1.0	9592	-
snp27	snp33	1.0	59.69	0.609	0.95	1.0	9954	-
snp27	snp34	1.0	89.09	0.971	0.96	1.0	14293	-
snp27	snp35	0.971	82.22	0.929	0.92	1.0	15370	-
snp27	snp36	1.0	21.69	0.161	0.91	1.0	19058	-
snp27	snp37	0.971	82.22	0.929	0.92	1.0	19405	-
snp27	snp38	0.971	83.76	0.942	0.92	1.0	21801	-
snp28	snp29	0.971	84.36	0.943	0.92	1.0	2732	1505.5
snp28	snp30	0.971	84.36	0.943	0.92	1.0	4798	-
snp28	snp31	0.971	84.36	0.943	0.92	1.0	5020	-
snp28	snp32	0.967	54.73	0.578	0.9	1.0	9313	-
snp28	snp33	1.0	60.65	0.618	0.95	1.0	9675	-
snp28	snp34	1.0	91.46	0.986	0.97	1.0	14014	-
snp28	snp35	0.971	84.36	0.943	0.92	1.0	15091	-
snp28	snp36	1.0	21.99	0.164	0.91	1.0	18779	-
snp28	snp37	0.956	80.69	0.915	0.91	0.99	19126	-
snp28	snp38	0.971	82.22	0.929	0.92	1.0	21522	-
snp29	snp30	1.0	93.83	1.0	0.97	1.0	2066	1530.46
snp29	snp31	1.0	93.83	1.0	0.97	1.0	2288	-
snp29	snp32	1.0	60.65	0.618	0.95	1.0	6581	-
snp29	snp33	0.967	54.73	0.578	0.9	1.0	6943	-
snp29	snp34	0.971	82.82	0.929	0.92	1.0	11282	-
snp29	snp35	1.0	93.83	1.0	0.97	1.0	12359	-
snp29	snp36	1.0	21.99	0.164	0.91	1.0	16047	-
snp29	snp37	0.985	88.49	0.971	0.95	1.0	16394	-
snp29	snp38	1.0	90.86	0.986	0.97	1.0	18790	-
snp30	snp31	1.0	93.83	1.0	0.97	1.0	222	1551.69
snp30	snp32	1.0	60.65	0.618	0.95	1.0	4515	-
snp30	snp33	0.967	54.73	0.578	0.9	1.0	4877	-
snp30	snp34	0.971	82.82	0.929	0.92	1.0	9216	-
snp30	snp35	1.0	93.83	1.0	0.97	1.0	10293	-
snp30	snp36	1.0	21.99	0.164	0.91	1.0	13981	-
snp30	snp37	0.985	88.49	0.971	0.95	1.0	14328	-
snp30	snp38	1.0	90.86	0.986	0.97	1.0	16724	-
snp31	snp32	1.0	60.65	0.618	0.95	1.0	4293	1561.74
snp31	snp33	0.967	54.73	0.578	0.9	1.0	4655	-
snp31	snp34	0.971	82.82	0.929	0.92	1.0	8994	-
snp31	snp35	1.0	93.83	1.0	0.97	1.0	10071	-
snp31	snp36	1.0	21.99	0.164	0.91	1.0	13759	-
snp31	snp37	0.985	88.49	0.971	0.95	1.0	14106	-
snp31	snp38	1.0	90.86	0.986	0.97	1.0	16502	-
snp32	snp33	0.977	103.07	0.955	0.94	1.0	362	1679.1
snp32	snp34	0.968	55.66	0.587	0.9	1.0	4701	-
snp32	snp35	1.0	60.65	0.618	0.95	1.0	5778	-
snp32	snp36	1.0	34.34	0.265	0.94	1.0	9466	-
snp32	snp37	1.0	60.65	0.618	0.95	1.0	9813	-
snp32	snp38	1.0	59.69	0.609	0.95	1.0	12209	-
snp33	snp34	1.0	61.62	0.627	0.95	1.0	4339	1664.18
snp33	snp35	0.967	54.73	0.578	0.9	1.0	5416	-
snp33	snp36	1.0	34.34	0.265	0.94	1.0	9104	-
snp33	snp37	0.967	54.73	0.578	0.9	1.0	9451	-
snp33	snp38	0.967	53.8	0.569	0.9	1.0	11847	-
snp34	snp35	0.971	82.82	0.929	0.92	1.0	1077	1268.51
snp34	snp36	1.0	22.29	0.166	0.91	1.0	4765	-
snp34	snp37	0.956	79.3	0.902	0.9	0.99	5112	-
snp34	snp38	0.971	80.83	0.915	0.92	1.0	7508	-
snp35	snp36	1.0	21.99	0.164	0.91	1.0	3688	882.65
snp35	snp37	0.985	88.49	0.971	0.95	1.0	4035	-
snp35	snp38	1.0	90.86	0.986	0.97	1.0	6431	-
snp36	snp37	1.0	21.99	0.164	0.91	1.0	347	612.03
snp36	snp38	1.0	21.69	0.161	0.91	1.0	2743	-
snp37	snp38	1.0	90.86	0.986	0.97	1.0	2396	338.04
(b) African Americans
L1	L2	D'	LOD	r^2	CIlow	CIhi	Dist	T-int
snp1	snp2	1.0	53.98	1.0	0.96	1.0	224	112.35
snp1	snp3	0.598	13.55	0.327	0.47	0.7	5545	-
snp1	snp4	0.833	10.63	0.231	0.66	0.93	17380	-
snp1	snp5	0.883	22.59	0.512	0.76	0.95	19013	-
snp1	snp6	0.873	11.6	0.247	0.7	0.95	19077	-
snp1	snp7	0.901	29.75	0.65	0.8	0.96	20339	-
snp1	snp8	0.896	28.06	0.623	0.79	0.96	20551	-
snp1	snp9	0.774	4.24	0.092	0.49	0.91	22691	-
snp1	snp10	0.825	2.26	0.053	0.37	0.95	24185	-
snp1	snp11	0.321	1.36	0.034	0.1	0.52	25499	-
snp1	snp12	0.896	9.54	0.198	0.7	0.97	25848	-
snp1	snp13	0.52	5.02	0.121	0.34	0.67	28520	-
snp1	snp14	0.507	5.11	0.123	0.33	0.66	28550	-
snp1	snp15	0.88	7.63	0.159	0.66	0.96	30550	-
snp1	snp16	0.489	4.94	0.12	0.31	0.64	30843	-
snp1	snp17	0.539	1.8	0.045	0.22	0.76	31098	-
snp1	snp18	0.841	23.5	0.536	0.72	0.92	32943	-
snp1	snp19	0.489	4.94	0.12	0.31	0.64	35201	-
snp1	snp20	1.0	5.49	0.111	0.69	1.0	35337	-
snp1	snp21	0.489	4.94	0.12	0.31	0.64	42341	-
snp1	snp22	0.841	23.5	0.536	0.72	0.92	42465	-
snp1	snp23	0.52	5.02	0.121	0.34	0.67	48961	-
snp1	snp24	0.47	3.88	0.094	0.28	0.63	50136	-
snp1	snp25	0.347	2.55	0.063	0.17	0.5	50581	-
snp1	snp26	1.0	2.27	0.045	0.4	1.0	53223	-
snp1	snp27	0.849	5.3	0.111	0.58	0.95	53354	-
snp1	snp28	0.854	5.58	0.117	0.59	0.95	53633	-
snp1	snp29	0.5	4.85	0.117	0.32	0.65	56365	-
snp1	snp30	0.854	5.58	0.117	0.59	0.95	58431	-
snp1	snp31	0.854	5.58	0.117	0.59	0.95	58653	-
snp1	snp32	0.833	21.29	0.49	0.71	0.91	62946	-
snp1	snp33	0.833	21.29	0.49	0.71	0.91	63308	-
snp1	snp34	0.859	5.86	0.122	0.6	0.95	67647	-
snp1	snp35	0.859	5.86	0.122	0.6	0.95	68724	-
snp1	snp36	0.65	2.05	0.051	0.28	0.85	72412	-
snp1	snp37	0.912	12.34	0.256	0.75	0.97	72759	-
snp1	snp38	0.863	6.16	0.133	0.62	0.95	75155	-
snp2	snp3	0.598	13.55	0.327	0.47	0.7	5321	176.24
snp2	snp4	0.833	10.63	0.231	0.66	0.93	17156	-
snp2	snp5	0.883	22.59	0.512	0.76	0.95	18789	-
snp2	snp6	0.873	11.6	0.247	0.7	0.95	18853	-
snp2	snp7	0.901	29.75	0.65	0.8	0.96	20115	-
snp2	snp8	0.896	28.06	0.623	0.79	0.96	20327	-
snp2	snp9	0.774	4.24	0.092	0.49	0.91	22467	-
snp2	snp10	0.825	2.26	0.053	0.37	0.95	23961	-
snp2	snp11	0.321	1.36	0.034	0.1	0.52	25275	-
snp2	snp12	0.896	9.54	0.198	0.7	0.97	25624	-
snp2	snp13	0.52	5.02	0.121	0.34	0.67	28296	-
snp2	snp14	0.507	5.11	0.123	0.33	0.66	28326	-
snp2	snp15	0.88	7.63	0.159	0.66	0.96	30326	-
snp2	snp16	0.489	4.94	0.12	0.31	0.64	30619	-
snp2	snp17	0.539	1.8	0.045	0.22	0.76	30874	-
snp2	snp18	0.841	23.5	0.536	0.72	0.92	32719	-
snp2	snp19	0.489	4.94	0.12	0.31	0.64	34977	-
snp2	snp20	1.0	5.49	0.111	0.69	1.0	35113	-
snp2	snp21	0.489	4.94	0.12	0.31	0.64	42117	-
snp2	snp22	0.841	23.5	0.536	0.72	0.92	42241	-
snp2	snp23	0.52	5.02	0.121	0.34	0.67	48737	-
snp2	snp24	0.47	3.88	0.094	0.28	0.63	49912	-
snp2	snp25	0.347	2.55	0.063	0.17	0.5	50357	-
snp2	snp26	1.0	2.27	0.045	0.4	1.0	52999	-
snp2	snp27	0.849	5.3	0.111	0.58	0.95	53130	-
snp2	snp28	0.854	5.58	0.117	0.59	0.95	53409	-
snp2	snp29	0.5	4.85	0.117	0.32	0.65	56141	-
snp2	snp30	0.854	5.58	0.117	0.59	0.95	58207	-
snp2	snp31	0.854	5.58	0.117	0.59	0.95	58429	-
snp2	snp32	0.833	21.29	0.49	0.71	0.91	62722	-
snp2	snp33	0.833	21.29	0.49	0.71	0.91	63084	-
snp2	snp34	0.859	5.86	0.122	0.6	0.95	67423	-
snp2	snp35	0.859	5.86	0.122	0.6	0.95	68500	-
snp2	snp36	0.65	2.05	0.051	0.28	0.85	72188	-
snp2	snp37	0.912	12.34	0.256	0.75	0.97	72535	-
snp2	snp38	0.863	6.16	0.133	0.62	0.95	74931	-
snp3	snp4	0.78	8.4	0.185	0.59	0.89	11835	265.83
snp3	snp5	0.831	21.29	0.496	0.71	0.91	13468	-
snp3	snp6	0.776	8.1	0.179	0.58	0.89	13532	-
snp3	snp7	0.477	6.77	0.166	0.33	0.61	14794	-
snp3	snp8	0.673	16.01	0.385	0.55	0.77	15006	-
snp3	snp9	0.683	2.94	0.066	0.37	0.85	17146	-
snp3	snp10	0.831	2.46	0.059	0.39	0.95	18640	-
snp3	snp11	0.285	0.97	0.024	0.07	0.49	19954	-
snp3	snp12	0.727	5.34	0.119	0.49	0.86	20303	-
snp3	snp13	0.385	2.48	0.061	0.19	0.56	22975	-
snp3	snp14	0.411	3.03	0.074	0.22	0.57	23005	-
snp3	snp15	0.748	4.77	0.104	0.49	0.88	25005	-
snp3	snp16	0.427	3.43	0.084	0.24	0.59	25298	-
snp3	snp17	0.482	0.79	0.019	0.1	0.75	25553	-
snp3	snp18	0.643	14.12	0.343	0.51	0.75	27398	-
snp3	snp19	0.427	3.43	0.084	0.24	0.59	29656	-
snp3	snp20	0.297	0.21	0.0050	0.03	0.68	29792	-
snp3	snp21	0.427	3.43	0.084	0.24	0.59	36796	-
snp3	snp22	0.643	14.12	0.343	0.51	0.75	36920	-
snp3	snp23	0.385	2.48	0.061	0.19	0.56	43416	-
snp3	snp24	0.776	10.5	0.235	0.6	0.88	44591	-
snp3	snp25	0.803	13.84	0.31	0.65	0.9	45036	-
snp3	snp26	1.0	1.39	0.023	0.24	1.0	47678	-
snp3	snp27	0.841	4.79	0.1	0.56	0.95	47809	-
snp3	snp28	0.846	5.05	0.105	0.57	0.95	48088	-
snp3	snp29	0.754	10.75	0.243	0.59	0.87	50820	-
snp3	snp30	0.846	5.05	0.105	0.57	0.95	52886	-
snp3	snp31	0.846	5.05	0.105	0.57	0.95	53108	-
snp3	snp32	0.706	15.99	0.385	0.57	0.81	57401	-
snp3	snp33	0.706	15.99	0.385	0.57	0.81	57763	-
snp3	snp34	0.851	5.31	0.11	0.58	0.95	62102	-
snp3	snp35	0.851	5.31	0.11	0.58	0.95	63179	-
snp3	snp36	0.326	0.54	0.014	0.05	0.63	66867	-
snp3	snp37	0.35	1.41	0.035	0.12	0.55	67214	-
snp3	snp38	0.789	4.74	0.102	0.52	0.91	69610	-
snp4	snp5	0.946	10.11	0.196	0.76	0.99	1633	355.91
snp4	snp6	1.0	45.95	0.974	0.94	1.0	1697	-
snp4	snp7	1.0	20.94	0.416	0.89	1.0	2959	-
snp4	snp8	0.951	11.96	0.234	0.79	0.99	3171	-
snp4	snp9	1.0	19.36	0.462	0.87	1.0	5311	-
snp4	snp10	1.0	1.35	0.026	0.23	1.0	6805	-
snp4	snp11	0.697	4.12	0.093	0.43	0.85	8119	-
snp4	snp12	0.519	7.44	0.199	0.36	0.65	8468	-
snp4	snp13	0.0020	0.0	0.0	-0.01	0.18	11140	-
snp4	snp14	0.039	0.02	0.0	0.0	0.29	11170	-
snp4	snp15	0.667	10.19	0.273	0.5	0.79	13170	-
snp4	snp16	0.044	0.02	0.0010	0.0	0.3	13463	-
snp4	snp17	0.145	0.04	0.0010	0.01	0.59	13718	-
snp4	snp18	0.799	7.32	0.162	0.59	0.91	15563	-
snp4	snp19	0.044	0.02	0.0010	0.0	0.3	17821	-
snp4	snp20	1.0	2.35	0.037	0.44	1.0	17957	-
snp4	snp21	0.044	0.02	0.0010	0.0	0.3	24961	-
snp4	snp22	0.799	7.32	0.162	0.59	0.91	25085	-
snp4	snp23	0.0020	0.0	0.0	-0.01	0.18	31581	-
snp4	snp24	0.549	9.1	0.235	0.4	0.67	32756	-
snp4	snp25	0.51	6.44	0.165	0.35	0.65	33201	-
snp4	snp26	1.0	0.98	0.015	0.15	0.99	35843	-
snp4	snp27	0.581	5.7	0.156	0.38	0.74	35974	-
snp4	snp28	0.594	6.21	0.169	0.4	0.75	36253	-
snp4	snp29	0.65	11.9	0.3	0.5	0.77	38985	-
snp4	snp30	0.594	6.21	0.169	0.4	0.75	41051	-
snp4	snp31	0.594	6.21	0.169	0.4	0.75	41273	-
snp4	snp32	0.789	6.64	0.147	0.57	0.91	45566	-
snp4	snp33	0.789	6.64	0.147	0.57	0.91	45928	-
snp4	snp34	0.602	6.47	0.181	0.41	0.75	50267	-
snp4	snp35	0.602	6.47	0.181	0.41	0.75	51344	-
snp4	snp36	1.0	2.52	0.04	0.47	1.0	55032	-
snp4	snp37	0.174	1.04	0.028	0.04	0.31	55379	-
snp4	snp38	0.536	5.38	0.154	0.35	0.69	57775	-
snp5	snp6	1.0	11.96	0.213	0.85	1.0	64	374.29
snp5	snp7	0.968	23.48	0.492	0.86	1.0	1326	-
snp5	snp8	1.0	40.37	0.844	0.93	1.0	1538	-
snp5	snp9	1.0	6.04	0.101	0.74	1.0	3678	-
snp5	snp10	1.0	4.78	0.118	0.64	1.0	5172	-
snp5	snp11	0.779	6.04	0.129	0.55	0.9	6486	-
snp5	snp12	0.865	6.02	0.121	0.62	0.96	6835	-
snp5	snp13	0.822	9.19	0.198	0.63	0.92	9507	-
snp5	snp14	0.829	10.01	0.216	0.65	0.93	9537	-
snp5	snp15	0.844	4.75	0.096	0.56	0.95	11537	-
snp5	snp16	0.834	10.58	0.229	0.66	0.93	11830	-
snp5	snp17	0.361	0.32	0.0070	0.04	0.7	12085	-
snp5	snp18	0.843	26.26	0.614	0.73	0.92	13930	-
snp5	snp19	0.834	10.58	0.229	0.66	0.93	16188	-
snp5	snp20	0.133	0.03	0.0010	0.01	0.63	16324	-
snp5	snp21	0.834	10.58	0.229	0.66	0.93	23328	-
snp5	snp22	0.843	26.26	0.614	0.73	0.92	23452	-
snp5	snp23	0.822	9.19	0.198	0.63	0.92	29948	-
snp5	snp24	0.724	6.58	0.147	0.51	0.86	31123	-
snp5	snp25	0.757	8.82	0.198	0.57	0.87	31568	-
snp5	snp26	1.0	1.06	0.017	0.17	0.99	34210	-
snp5	snp27	0.804	3.21	0.065	0.46	0.93	34341	-
snp5	snp28	0.81	3.39	0.069	0.48	0.93	34620	-
snp5	snp29	0.74	7.53	0.168	0.54	0.86	37352	-
snp5	snp30	0.81	3.39	0.069	0.48	0.93	39418	-
snp5	snp31	0.81	3.39	0.069	0.48	0.93	39640	-
snp5	snp32	0.847	28.56	0.667	0.74	0.92	43933	-
snp5	snp33	0.847	28.56	0.667	0.74	0.92	44295	-
snp5	snp34	0.816	3.58	0.073	0.49	0.94	48634	-
snp5	snp35	0.816	3.58	0.073	0.49	0.94	49711	-
snp5	snp36	0.702	3.34	0.09	0.39	0.87	53399	-
snp5	snp37	0.886	7.86	0.158	0.67	0.96	53746	-
snp5	snp38	0.819	3.7	0.079	0.5	0.94	56142	-
snp6	snp7	1.0	20.43	0.405	0.89	1.0	1262	292.52
snp6	snp8	1.0	13.86	0.252	0.86	1.0	1474	-
snp6	snp9	1.0	19.71	0.474	0.88	1.0	3614	-
snp6	snp10	1.0	1.32	0.025	0.22	1.0	5108	-
snp6	snp11	0.691	3.94	0.09	0.42	0.85	6422	-
snp6	snp12	0.522	7.72	0.207	0.37	0.66	6771	-
snp6	snp13	0.013	0.0	0.0	-0.01	0.19	9443	-
snp6	snp14	0.021	0.0	0.0	0.0	0.29	9473	-
snp6	snp15	0.669	10.5	0.282	0.5	0.8	11473	-
snp6	snp16	0.026	0.01	0.0	0.0	0.29	11766	-
snp6	snp17	0.129	0.03	0.0010	0.01	0.59	12021	-
snp6	snp18	0.847	8.2	0.177	0.64	0.94	13866	-
snp6	snp19	0.026	0.01	0.0	0.0	0.29	16124	-
snp6	snp20	1.0	2.3	0.036	0.43	1.0	16260	-
snp6	snp21	0.026	0.01	0.0	0.0	0.29	23264	-
snp6	snp22	0.847	8.2	0.177	0.64	0.94	23388	-
snp6	snp23	0.013	0.0	0.0	-0.01	0.19	29884	-
snp6	snp24	0.57	9.55	0.247	0.42	0.69	31059	-
snp6	snp25	0.532	6.85	0.175	0.37	0.67	31504	-
snp6	snp26	1.0	0.96	0.015	0.15	0.99	34146	-
snp6	snp27	0.584	5.89	0.162	0.39	0.74	34277	-
snp6	snp28	0.597	6.41	0.176	0.4	0.75	34556	-
snp6	snp29	0.673	12.48	0.314	0.53	0.79	37288	-
snp6	snp30	0.597	6.41	0.176	0.4	0.75	39354	-
snp6	snp31	0.597	6.41	0.176	0.4	0.75	39576	-
snp6	snp32	0.839	7.51	0.161	0.62	0.94	43869	-
snp6	snp33	0.839	7.51	0.161	0.62	0.94	44231	-
snp6	snp34	0.605	6.68	0.187	0.41	0.75	48570	-
snp6	snp35	0.605	6.68	0.187	0.41	0.75	49647	-
snp6	snp36	1.0	2.47	0.039	0.46	1.0	53335	-
snp6	snp37	0.18	1.15	0.031	0.05	0.32	53682	-
snp6	snp38	0.54	5.58	0.161	0.35	0.7	56078	-
snp7	snp8	0.971	28.11	0.587	0.87	1.0	212	229.18
snp7	snp9	1.0	10.19	0.192	0.82	1.0	2352	-
snp7	snp10	1.0	2.99	0.062	0.51	1.0	3846	-
snp7	snp11	0.274	1.18	0.03	0.08	0.46	5160	-
snp7	snp12	0.626	4.96	0.121	0.41	0.78	5509	-
snp7	snp13	0.57	7.4	0.182	0.41	0.7	8181	-
snp7	snp14	0.5	6.03	0.15	0.34	0.64	8211	-
snp7	snp15	0.567	3.32	0.082	0.32	0.74	10211	-
snp7	snp16	0.457	5.23	0.131	0.3	0.6	10504	-
snp7	snp17	0.466	1.04	0.027	0.12	0.72	10759	-
snp7	snp18	0.824	18.17	0.413	0.69	0.91	12604	-
snp7	snp19	0.457	5.23	0.131	0.3	0.6	14862	-
snp7	snp20	1.0	4.39	0.089	0.64	1.0	14998	-
snp7	snp21	0.457	5.23	0.131	0.3	0.6	22002	-
snp7	snp22	0.824	18.17	0.413	0.69	0.91	22126	-
snp7	snp23	0.57	7.4	0.182	0.41	0.7	28622	-
snp7	snp24	0.238	1.17	0.03	0.07	0.4	29797	-
snp7	snp25	0.163	0.67	0.017	0.02	0.32	30242	-
snp7	snp26	1.0	1.94	0.036	0.35	1.0	32884	-
snp7	snp27	0.45	1.54	0.039	0.16	0.67	33015	-
snp7	snp28	0.468	1.73	0.044	0.18	0.68	33294	-
snp7	snp29	0.282	1.83	0.047	0.11	0.44	36026	-
snp7	snp30	0.468	1.73	0.044	0.18	0.68	38092	-
snp7	snp31	0.468	1.73	0.044	0.18	0.68	38314	-
snp7	snp32	0.814	16.21	0.375	0.67	0.9	42607	-
snp7	snp33	0.814	16.21	0.375	0.67	0.9	42969	-
snp7	snp34	0.47	1.75	0.046	0.19	0.68	47308	-
snp7	snp35	0.47	1.75	0.046	0.19	0.68	48385	-
snp7	snp36	1.0	4.75	0.096	0.66	1.0	52073	-
snp7	snp37	0.64	6.36	0.157	0.44	0.78	52420	-
snp7	snp38	0.488	1.97	0.053	0.21	0.7	54816	-
snp8	snp9	1.0	6.97	0.12	0.76	1.0	2140	161.18
snp8	snp10	1.0	4.26	0.1	0.61	1.0	3634	-
snp8	snp11	0.802	7.55	0.162	0.59	0.91	4948	-
snp8	snp12	0.879	7.29	0.148	0.66	0.96	5297	-
snp8	snp13	0.84	11.36	0.245	0.67	0.93	7969	-
snp8	snp14	0.847	12.35	0.267	0.68	0.93	7999	-
snp8	snp15	0.861	5.79	0.118	0.61	0.95	9999	-
snp8	snp16	0.851	13.04	0.283	0.69	0.94	10292	-
snp8	snp17	0.428	0.53	0.012	0.06	0.73	10547	-
snp8	snp18	0.88	34.06	0.756	0.79	0.94	12392	-
snp8	snp19	0.851	13.04	0.283	0.69	0.94	14650	-
snp8	snp20	0.224	0.1	0.0020	0.02	0.65	14786	-
snp8	snp21	0.851	13.04	0.283	0.69	0.94	21790	-
snp8	snp22	0.88	34.06	0.756	0.79	0.94	21914	-
snp8	snp23	0.84	11.36	0.245	0.67	0.93	28410	-
snp8	snp24	0.753	8.42	0.188	0.56	0.87	29585	-
snp8	snp25	0.565	5.49	0.131	0.38	0.71	30030	-
snp8	snp26	1.0	2.68	0.059	0.45	1.0	32672	-
snp8	snp27	0.825	3.97	0.081	0.51	0.94	32803	-
snp8	snp28	0.83	4.18	0.086	0.53	0.94	33082	-
snp8	snp29	0.767	9.59	0.214	0.59	0.88	35814	-
snp8	snp30	0.83	4.18	0.086	0.53	0.94	37880	-
snp8	snp31	0.83	4.18	0.086	0.53	0.94	38102	-
snp8	snp32	0.799	24.7	0.58	0.69	0.88	42395	-
snp8	snp33	0.799	24.7	0.58	0.69	0.88	42757	-
snp8	snp34	0.835	4.4	0.09	0.54	0.94	47096	-
snp8	snp35	0.835	4.4	0.09	0.54	0.94	48173	-
snp8	snp36	0.683	2.78	0.072	0.35	0.87	51861	-
snp8	snp37	0.897	9.48	0.193	0.7	0.97	52208	-
snp8	snp38	0.839	4.58	0.098	0.55	0.95	54604	-
snp9	snp10	1.0	0.54	0.012	0.08	0.98	1494	151.82
snp9	snp11	1.0	5.42	0.089	0.71	1.0	2808	-
snp9	snp12	0.871	16.85	0.475	0.72	0.95	3157	-
snp9	snp13	1.0	7.1	0.122	0.77	1.0	5829	-
snp9	snp14	1.0	7.52	0.131	0.78	1.0	5859	-
snp9	snp15	0.877	19.68	0.579	0.73	0.95	7859	-
snp9	snp16	1.0	7.81	0.137	0.78	1.0	8152	-
snp9	snp17	1.0	1.64	0.024	0.29	1.0	8407	-
snp9	snp18	0.733	2.93	0.063	0.4	0.89	10252	-
snp9	snp19	1.0	7.81	0.137	0.78	1.0	12510	-
snp9	snp20	1.0	1.19	0.017	0.19	1.0	12646	-
snp9	snp21	1.0	7.81	0.137	0.78	1.0	19650	-
snp9	snp22	0.733	2.93	0.063	0.4	0.89	19774	-
snp9	snp23	1.0	7.1	0.122	0.77	1.0	26270	-
snp9	snp24	0.544	4.09	0.107	0.33	0.72	27445	-
snp9	snp25	0.506	2.95	0.075	0.27	0.69	27890	-
snp9	snp26	1.0	0.5	0.0070	0.08	0.98	30532	-
snp9	snp27	0.611	11.62	0.374	0.46	0.73	30663	-
snp9	snp28	0.648	12.66	0.404	0.5	0.76	30942	-
snp9	snp29	0.738	7.15	0.179	0.52	0.87	33674	-
snp9	snp30	0.648	12.66	0.404	0.5	0.76	35740	-
snp9	snp31	0.648	12.66	0.404	0.5	0.76	35962	-
snp9	snp32	0.72	2.64	0.056	0.37	0.88	40255	-
snp9	snp33	0.72	2.64	0.056	0.37	0.88	40617	-
snp9	snp34	0.645	12.19	0.386	0.49	0.77	44956	-
snp9	snp35	0.645	12.19	0.386	0.49	0.77	46033	-
snp9	snp36	1.0	1.28	0.018	0.21	1.0	49721	-
snp9	snp37	0.545	5.34	0.148	0.35	0.71	50068	-
snp9	snp38	0.601	9.98	0.311	0.44	0.73	52464	-
snp10	snp11	1.0	1.62	0.025	0.29	1.0	1314	153.67
snp10	snp12	1.0	0.97	0.019	0.15	0.99	1663	-
snp10	snp13	1.0	2.11	0.035	0.39	1.0	4335	-
snp10	snp14	1.0	2.23	0.037	0.41	1.0	4365	-
snp10	snp15	1.0	0.78	0.016	0.12	0.99	6365	-
snp10	snp16	1.0	2.31	0.039	0.42	1.0	6658	-
snp10	snp17	1.0	0.49	0.0070	0.08	0.98	6913	-
snp10	snp18	1.0	4.33	0.102	0.61	1.0	8758	-
snp10	snp19	1.0	2.31	0.039	0.42	1.0	11016	-
snp10	snp20	1.0	0.36	0.0050	0.06	0.98	11152	-
snp10	snp21	1.0	2.31	0.039	0.42	1.0	18156	-
snp10	snp22	1.0	4.33	0.102	0.61	1.0	18280	-
snp10	snp23	1.0	2.11	0.035	0.39	1.0	24776	-
snp10	snp24	1.0	1.73	0.033	0.31	1.0	25951	-
snp10	snp25	1.0	2.09	0.041	0.38	1.0	26396	-
snp10	snp26	1.0	0.15	0.0020	0.04	0.97	29038	-
snp10	snp27	1.0	0.54	0.012	0.08	0.98	29169	-
snp10	snp28	1.0	0.57	0.012	0.09	0.98	29448	-
snp10	snp29	1.0	1.89	0.036	0.34	1.0	32180	-
snp10	snp30	1.0	0.57	0.012	0.09	0.98	34246	-
snp10	snp31	1.0	0.57	0.012	0.09	0.98	34468	-
snp10	snp32	1.0	4.55	0.11	0.62	1.0	38761	-
snp10	snp33	1.0	4.55	0.11	0.62	1.0	39123	-
snp10	snp34	1.0	0.6	0.013	0.09	0.99	43462	-
snp10	snp35	1.0	0.6	0.013	0.09	0.99	44539	-
snp10	snp36	1.0	12.37	0.647	0.77	1.0	48227	-
snp10	snp37	1.0	1.25	0.024	0.2	1.0	48574	-
snp10	snp38	1.0	0.66	0.014	0.1	0.99	50970	-
snp11	snp12	0.853	5.17	0.103	0.58	0.95	349	236.14
snp11	snp13	0.855	22.45	0.531	0.73	0.93	3021	-
snp11	snp14	0.94	26.62	0.599	0.83	0.99	3051	-
snp11	snp15	1.0	7.05	0.118	0.77	1.0	5051	-
snp11	snp16	1.0	30.72	0.647	0.92	1.0	5344	-
snp11	snp17	1.0	11.05	0.269	0.8	1.0	5599	-
snp11	snp18	1.0	13.58	0.246	0.86	1.0	7444	-
snp11	snp19	1.0	30.72	0.647	0.92	1.0	9702	-
snp11	snp20	1.0	7.89	0.192	0.75	1.0	9838	-
snp11	snp21	1.0	30.72	0.647	0.92	1.0	16842	-
snp11	snp22	1.0	13.58	0.246	0.86	1.0	16966	-
snp11	snp23	0.855	22.45	0.531	0.73	0.93	23462	-
snp11	snp24	0.098	0.09	0.0020	0.0	0.35	24637	-
snp11	snp25	0.206	0.52	0.013	0.03	0.42	25082	-
snp11	snp26	1.0	0.96	0.015	0.15	0.99	27724	-
snp11	snp27	1.0	5.42	0.089	0.71	1.0	27855	-
snp11	snp28	1.0	5.62	0.092	0.72	1.0	28134	-
snp11	snp29	0.149	0.24	0.0060	0.01	0.38	30866	-
snp11	snp30	1.0	5.62	0.092	0.72	1.0	32932	-
snp11	snp31	1.0	5.62	0.092	0.72	1.0	33154	-
snp11	snp32	0.842	7.78	0.163	0.63	0.94	37447	-
snp11	snp33	0.842	7.78	0.163	0.63	0.94	37809	-
snp11	snp34	1.0	5.52	0.096	0.72	1.0	42148	-
snp11	snp35	1.0	5.52	0.096	0.72	1.0	43225	-
snp11	snp36	0.338	0.19	0.0040	0.03	0.73	46913	-
snp11	snp37	0.153	0.83	0.022	0.03	0.29	47260	-
snp11	snp38	0.801	3.11	0.066	0.45	0.93	49656	-
snp12	snp13	0.762	5.26	0.114	0.52	0.89	2672	245.68
snp12	snp14	0.772	5.77	0.125	0.54	0.9	2702	-
snp12	snp15	1.0	33.39	0.83	0.92	1.0	4702	-
snp12	snp16	0.778	6.13	0.133	0.55	0.9	4995	-
snp12	snp17	1.0	2.5	0.038	0.46	1.0	5250	-
snp12	snp18	1.0	10.56	0.187	0.83	1.0	7095	-
snp12	snp19	0.778	6.13	0.133	0.55	0.9	9353	-
snp12	snp20	1.0	1.81	0.027	0.33	1.0	9489	-
snp12	snp21	0.778	6.13	0.133	0.55	0.9	16493	-
snp12	snp22	1.0	10.56	0.187	0.83	1.0	16617	-
snp12	snp23	0.762	5.26	0.114	0.52	0.89	23113	-
snp12	snp24	0.477	5.06	0.131	0.3	0.63	24288	-
snp12	snp25	0.509	4.79	0.121	0.32	0.67	24733	-
snp12	snp26	1.0	0.75	0.011	0.11	0.99	27375	-
snp12	snp27	0.914	18.82	0.522	0.77	0.98	27506	-
snp12	snp28	0.917	19.78	0.546	0.78	0.98	27785	-
snp12	snp29	0.603	7.53	0.191	0.43	0.74	30517	-
snp12	snp30	0.917	19.78	0.546	0.78	0.98	32583	-
snp12	snp31	0.917	19.78	0.546	0.78	0.98	32805	-
snp12	snp32	0.872	6.55	0.132	0.63	0.96	37098	-
snp12	snp33	0.872	6.55	0.132	0.63	0.96	37460	-
snp12	snp34	0.879	18.71	0.521	0.73	0.95	41799	-
snp12	snp35	0.879	18.71	0.521	0.73	0.95	42876	-
snp12	snp36	1.0	1.94	0.03	0.36	1.0	46564	-
snp12	snp37	0.498	7.35	0.199	0.35	0.63	46911	-
snp12	snp38	0.886	20.38	0.569	0.75	0.96	49307	-
snp13	snp14	1.0	46.84	0.933	0.94	1.0	30	324.54
snp13	snp15	1.0	9.26	0.163	0.81	1.0	2030	-
snp13	snp16	1.0	44.32	0.891	0.94	1.0	2323	-
snp13	snp17	1.0	8.96	0.195	0.78	1.0	2578	-
snp13	snp18	1.0	18.07	0.339	0.89	1.0	4423	-
snp13	snp19	1.0	44.32	0.891	0.94	1.0	6681	-
snp13	snp20	1.0	6.42	0.14	0.72	1.0	6817	-
snp13	snp21	1.0	44.32	0.891	0.94	1.0	13821	-
snp13	snp22	1.0	18.07	0.339	0.89	1.0	13945	-
snp13	snp23	1.0	52.24	1.0	0.96	1.0	20441	-
snp13	snp24	0.105	0.41	0.011	0.01	0.24	21616	-
snp13	snp25	0.024	0.02	0.0010	-0.01	0.18	22061	-
snp13	snp26	1.0	1.25	0.02	0.2	1.0	24703	-
snp13	snp27	1.0	7.1	0.122	0.77	1.0	24834	-
snp13	snp28	1.0	7.36	0.127	0.77	1.0	25113	-
snp13	snp29	0.068	0.17	0.0040	0.0	0.21	27845	-
snp13	snp30	1.0	7.36	0.127	0.77	1.0	29911	-
snp13	snp31	1.0	7.36	0.127	0.77	1.0	30133	-
snp13	snp32	0.873	11.4	0.24	0.7	0.95	34426	-
snp13	snp33	0.873	11.4	0.24	0.7	0.95	34788	-
snp13	snp34	1.0	7.33	0.132	0.77	1.0	39127	-
snp13	snp35	1.0	7.33	0.132	0.77	1.0	40204	-
snp13	snp36	0.465	0.5	0.012	0.07	0.77	43892	-
snp13	snp37	0.053	0.07	0.0020	-0.01	0.23	44239	-
snp13	snp38	0.842	4.72	0.101	0.56	0.95	46635	-
snp14	snp15	1.0	9.82	0.174	0.82	1.0	2000	422.32
snp14	snp16	1.0	48.88	0.955	0.95	1.0	2293	-
snp14	snp17	1.0	8.54	0.182	0.78	1.0	2548	-
snp14	snp18	1.0	19.22	0.364	0.89	1.0	4393	-
snp14	snp19	1.0	48.88	0.955	0.95	1.0	6651	-
snp14	snp20	1.0	6.13	0.13	0.71	1.0	6787	-
snp14	snp21	1.0	48.88	0.955	0.95	1.0	13791	-
snp14	snp22	1.0	19.22	0.364	0.89	1.0	13915	-
snp14	snp23	1.0	46.84	0.933	0.94	1.0	20411	-
snp14	snp24	0.155	0.84	0.021	0.03	0.29	21586	-
snp14	snp25	0.066	0.16	0.0040	0.0	0.21	22031	-
snp14	snp26	1.0	1.32	0.022	0.22	1.0	24673	-
snp14	snp27	1.0	7.52	0.131	0.78	1.0	24804	-
snp14	snp28	1.0	7.8	0.136	0.78	1.0	25083	-
snp14	snp29	0.11	0.46	0.012	0.01	0.24	27815	-
snp14	snp30	1.0	7.8	0.136	0.78	1.0	29881	-
snp14	snp31	1.0	7.8	0.136	0.78	1.0	30103	-
snp14	snp32	0.878	12.33	0.261	0.71	0.95	34396	-
snp14	snp33	0.878	12.33	0.261	0.71	0.95	34758	-
snp14	snp34	0.922	6.18	0.121	0.67	0.98	39097	-
snp14	snp35	0.922	6.18	0.121	0.67	0.98	40174	-
snp14	snp36	0.487	0.59	0.014	0.08	0.78	43862	-
snp14	snp37	0.041	0.04	0.0010	-0.01	0.22	44209	-
snp14	snp38	0.78	4.34	0.093	0.5	0.91	46605	-
snp15	snp16	1.0	10.2	0.183	0.82	1.0	293	407.78
snp15	snp17	1.0	2.12	0.032	0.4	1.0	548	-
snp15	snp18	1.0	8.9	0.155	0.81	1.0	2393	-
snp15	snp19	1.0	10.2	0.183	0.82	1.0	4651	-
snp15	snp20	1.0	1.53	0.023	0.27	1.0	4787	-
snp15	snp21	1.0	10.2	0.183	0.82	1.0	11791	-
snp15	snp22	1.0	8.9	0.155	0.81	1.0	11915	-
snp15	snp23	1.0	9.26	0.163	0.81	1.0	18411	-
snp15	snp24	0.638	7.57	0.195	0.45	0.78	19586	-
snp15	snp25	0.607	5.73	0.144	0.41	0.76	20031	-
snp15	snp26	1.0	0.64	0.0090	0.09	0.99	22673	-
snp15	snp27	0.918	21.86	0.634	0.78	0.98	22804	-
snp15	snp28	0.92	23.03	0.663	0.79	0.98	23083	-
snp15	snp29	0.792	11.14	0.273	0.62	0.9	25815	-
snp15	snp30	0.92	23.03	0.663	0.79	0.98	27881	-
snp15	snp31	0.92	23.03	0.663	0.79	0.98	28103	-
snp15	snp32	0.852	5.18	0.105	0.58	0.95	32396	-
snp15	snp33	0.852	5.18	0.105	0.58	0.95	32758	-
snp15	snp34	0.884	21.94	0.635	0.75	0.96	37097	-
snp15	snp35	0.884	21.94	0.635	0.75	0.96	38174	-
snp15	snp36	1.0	1.65	0.024	0.3	1.0	41862	-
snp15	snp37	0.638	9.94	0.27	0.47	0.77	42209	-
snp15	snp38	0.818	19.83	0.584	0.68	0.91	44605	-
snp16	snp17	1.0	8.27	0.174	0.77	1.0	255	454.51
snp16	snp18	1.0	20.02	0.381	0.89	1.0	2100	-
snp16	snp19	1.0	53.23	1.0	0.96	1.0	4358	-
snp16	snp20	1.0	5.94	0.124	0.7	1.0	4494	-
snp16	snp21	1.0	53.23	1.0	0.96	1.0	11498	-
snp16	snp22	1.0	20.02	0.381	0.89	1.0	11622	-
snp16	snp23	1.0	44.32	0.891	0.94	1.0	18118	-
snp16	snp24	0.19	1.21	0.031	0.05	0.33	19293	-
snp16	snp25	0.091	0.31	0.0080	0.0	0.23	19738	-
snp16	snp26	1.0	1.37	0.023	0.23	1.0	22380	-
snp16	snp27	1.0	7.81	0.137	0.78	1.0	22511	-
snp16	snp28	1.0	8.1	0.143	0.79	1.0	22790	-
snp16	snp29	0.141	0.73	0.019	0.02	0.28	25522	-
snp16	snp30	1.0	8.1	0.143	0.79	1.0	27588	-
snp16	snp31	1.0	8.1	0.143	0.79	1.0	27810	-
snp16	snp32	0.881	12.98	0.275	0.72	0.96	32103	-
snp16	snp33	0.881	12.98	0.275	0.72	0.96	32465	-
snp16	snp34	0.924	6.47	0.127	0.68	0.98	36804	-
snp16	snp35	0.924	6.47	0.127	0.68	0.98	37881	-
snp16	snp36	0.501	0.65	0.015	0.09	0.79	41569	-
snp16	snp37	0.023	0.01	0.0	-0.01	0.21	41916	-
snp16	snp38	0.786	4.61	0.099	0.51	0.91	44312	-
snp17	snp18	1.0	3.99	0.066	0.63	1.0	1845	506.9
snp17	snp19	1.0	8.27	0.174	0.77	1.0	4103	-
snp17	snp20	1.0	16.68	0.715	0.82	1.0	4239	-
snp17	snp21	1.0	8.27	0.174	0.77	1.0	11243	-
snp17	snp22	1.0	3.99	0.066	0.63	1.0	11367	-
snp17	snp23	1.0	8.96	0.195	0.78	1.0	17863	-
snp17	snp24	0.339	0.89	0.024	0.08	0.6	19038	-
snp17	snp25	0.284	0.52	0.013	0.04	0.56	19483	-
snp17	snp26	1.0	0.29	0.0040	0.06	0.98	22125	-
snp17	snp27	1.0	1.64	0.024	0.29	1.0	22256	-
snp17	snp28	1.0	1.7	0.025	0.31	1.0	22535	-
snp17	snp29	0.316	0.71	0.019	0.06	0.58	25267	-
snp17	snp30	1.0	1.7	0.025	0.31	1.0	27333	-
snp17	snp31	1.0	1.7	0.025	0.31	1.0	27555	-
snp17	snp32	0.544	0.81	0.018	0.11	0.81	31848	-
snp17	snp33	0.544	0.81	0.018	0.11	0.81	32210	-
snp17	snp34	1.0	1.75	0.026	0.32	1.0	36549	-
snp17	snp35	1.0	1.75	0.026	0.32	1.0	37626	-
snp17	snp36	0.107	0.29	0.0090	0.01	0.33	41314	-
snp17	snp37	1.0	3.03	0.048	0.54	1.0	41661	-
snp17	snp38	1.0	1.87	0.028	0.35	1.0	44057	-
snp18	snp19	1.0	20.02	0.381	0.89	1.0	2258	545.71
snp18	snp20	1.0	2.88	0.047	0.51	1.0	2394	-
snp18	snp21	1.0	20.02	0.381	0.89	1.0	9398	-
snp18	snp22	1.0	51.77	1.0	0.96	1.0	9522	-
snp18	snp23	1.0	18.07	0.339	0.89	1.0	16018	-
snp18	snp24	0.916	13.22	0.272	0.76	0.98	17193	-
snp18	snp25	0.706	8.66	0.199	0.53	0.83	17638	-
snp18	snp26	1.0	2.72	0.06	0.46	1.0	20280	-
snp18	snp27	0.822	3.85	0.079	0.51	0.94	20411	-
snp18	snp28	0.828	4.07	0.083	0.52	0.94	20690	-
snp18	snp29	0.921	14.6	0.302	0.77	0.98	23422	-
snp18	snp30	0.828	4.07	0.083	0.52	0.94	25488	-
snp18	snp31	0.828	4.07	0.083	0.52	0.94	25710	-
snp18	snp32	0.875	31.45	0.713	0.78	0.94	30003	-
snp18	snp33	0.875	31.45	0.713	0.78	0.94	30365	-
snp18	snp34	0.833	4.28	0.087	0.53	0.94	34704	-
snp18	snp35	0.833	4.28	0.087	0.53	0.94	35781	-
snp18	snp36	0.686	2.86	0.074	0.35	0.87	39469	-
snp18	snp37	0.896	9.24	0.188	0.7	0.97	39816	-
snp18	snp38	0.836	4.45	0.095	0.54	0.94	42212	-
snp19	snp20	1.0	5.94	0.124	0.7	1.0	136	431.65
snp19	snp21	1.0	53.23	1.0	0.96	1.0	7140	-
snp19	snp22	1.0	20.02	0.381	0.89	1.0	7264	-
snp19	snp23	1.0	44.32	0.891	0.94	1.0	13760	-
snp19	snp24	0.19	1.21	0.031	0.05	0.33	14935	-
snp19	snp25	0.091	0.31	0.0080	0.0	0.23	15380	-
snp19	snp26	1.0	1.37	0.023	0.23	1.0	18022	-
snp19	snp27	1.0	7.81	0.137	0.78	1.0	18153	-
snp19	snp28	1.0	8.1	0.143	0.79	1.0	18432	-
snp19	snp29	0.141	0.73	0.019	0.02	0.28	21164	-
snp19	snp30	1.0	8.1	0.143	0.79	1.0	23230	-
snp19	snp31	1.0	8.1	0.143	0.79	1.0	23452	-
snp19	snp32	0.881	12.98	0.275	0.72	0.96	27745	-
snp19	snp33	0.881	12.98	0.275	0.72	0.96	28107	-
snp19	snp34	0.924	6.47	0.127	0.68	0.98	32446	-
snp19	snp35	0.924	6.47	0.127	0.68	0.98	33523	-
snp19	snp36	0.501	0.65	0.015	0.09	0.79	37211	-
snp19	snp37	0.023	0.01	0.0	-0.01	0.21	37558	-
snp19	snp38	0.786	4.61	0.099	0.51	0.91	39954	-
snp20	snp21	1.0	5.94	0.124	0.7	1.0	7004	392.18
snp20	snp22	1.0	2.88	0.047	0.51	1.0	7128	-
snp20	snp23	1.0	6.42	0.14	0.72	1.0	13624	-
snp20	snp24	0.664	2.47	0.065	0.32	0.86	14799	-
snp20	snp25	0.636	1.92	0.048	0.26	0.84	15244	-
snp20	snp26	1.0	0.21	0.0030	0.05	0.97	17886	-
snp20	snp27	1.0	1.19	0.017	0.19	1.0	18017	-
snp20	snp28	1.0	1.23	0.018	0.2	1.0	18296	-
snp20	snp29	0.652	2.21	0.057	0.29	0.85	21028	-
snp20	snp30	1.0	1.23	0.018	0.2	1.0	23094	-
snp20	snp31	1.0	1.23	0.018	0.2	1.0	23316	-
snp20	snp32	0.381	0.27	0.0060	0.04	0.74	27609	-
snp20	snp33	0.381	0.27	0.0060	0.04	0.74	27971	-
snp20	snp34	1.0	1.27	0.018	0.21	1.0	32310	-
snp20	snp35	1.0	1.27	0.018	0.21	1.0	33387	-
snp20	snp36	0.144	0.56	0.019	0.02	0.36	37075	-
snp20	snp37	1.0	2.2	0.034	0.41	1.0	37422	-
snp20	snp38	1.0	1.36	0.02	0.23	1.0	39818	-
snp21	snp22	1.0	20.02	0.381	0.89	1.0	124	257.45
snp21	snp23	1.0	44.32	0.891	0.94	1.0	6620	-
snp21	snp24	0.19	1.21	0.031	0.05	0.33	7795	-
snp21	snp25	0.091	0.31	0.0080	0.0	0.23	8240	-
snp21	snp26	1.0	1.37	0.023	0.23	1.0	10882	-
snp21	snp27	1.0	7.81	0.137	0.78	1.0	11013	-
snp21	snp28	1.0	8.1	0.143	0.79	1.0	11292	-
snp21	snp29	0.141	0.73	0.019	0.02	0.28	14024	-
snp21	snp30	1.0	8.1	0.143	0.79	1.0	16090	-
snp21	snp31	1.0	8.1	0.143	0.79	1.0	16312	-
snp21	snp32	0.881	12.98	0.275	0.72	0.96	20605	-
snp21	snp33	0.881	12.98	0.275	0.72	0.96	20967	-
snp21	snp34	0.924	6.47	0.127	0.68	0.98	25306	-
snp21	snp35	0.924	6.47	0.127	0.68	0.98	26383	-
snp21	snp36	0.501	0.65	0.015	0.09	0.79	30071	-
snp21	snp37	0.023	0.01	0.0	-0.01	0.21	30418	-
snp21	snp38	0.786	4.61	0.099	0.51	0.91	32814	-
snp22	snp23	1.0	18.07	0.339	0.89	1.0	6496	215.29
snp22	snp24	0.916	13.22	0.272	0.76	0.98	7671	-
snp22	snp25	0.706	8.66	0.199	0.53	0.83	8116	-
snp22	snp26	1.0	2.72	0.06	0.46	1.0	10758	-
snp22	snp27	0.822	3.85	0.079	0.51	0.94	10889	-
snp22	snp28	0.828	4.07	0.083	0.52	0.94	11168	-
snp22	snp29	0.921	14.6	0.302	0.77	0.98	13900	-
snp22	snp30	0.828	4.07	0.083	0.52	0.94	15966	-
snp22	snp31	0.828	4.07	0.083	0.52	0.94	16188	-
snp22	snp32	0.875	31.45	0.713	0.78	0.94	20481	-
snp22	snp33	0.875	31.45	0.713	0.78	0.94	20843	-
snp22	snp34	0.833	4.28	0.087	0.53	0.94	25182	-
snp22	snp35	0.833	4.28	0.087	0.53	0.94	26259	-
snp22	snp36	0.686	2.86	0.074	0.35	0.87	29947	-
snp22	snp37	0.896	9.24	0.188	0.7	0.97	30294	-
snp22	snp38	0.836	4.45	0.095	0.54	0.94	32690	-
snp23	snp24	0.105	0.41	0.011	0.01	0.24	1175	93.28
snp23	snp25	0.024	0.02	0.0010	-0.01	0.18	1620	-
snp23	snp26	1.0	1.25	0.02	0.2	1.0	4262	-
snp23	snp27	1.0	7.1	0.122	0.77	1.0	4393	-
snp23	snp28	1.0	7.36	0.127	0.77	1.0	4672	-
snp23	snp29	0.068	0.17	0.0040	0.0	0.21	7404	-
snp23	snp30	1.0	7.36	0.127	0.77	1.0	9470	-
snp23	snp31	1.0	7.36	0.127	0.77	1.0	9692	-
snp23	snp32	0.873	11.4	0.24	0.7	0.95	13985	-
snp23	snp33	0.873	11.4	0.24	0.7	0.95	14347	-
snp23	snp34	1.0	7.33	0.132	0.77	1.0	18686	-
snp23	snp35	1.0	7.33	0.132	0.77	1.0	19763	-
snp23	snp36	0.465	0.5	0.012	0.07	0.77	23451	-
snp23	snp37	0.053	0.07	0.0020	-0.01	0.23	23798	-
snp23	snp38	0.842	4.72	0.101	0.56	0.95	26194	-
snp24	snp25	1.0	39.81	0.812	0.93	1.0	445	194.16
snp24	snp26	1.0	1.2	0.019	0.19	1.0	3087	-
snp24	snp27	1.0	16.26	0.361	0.86	1.0	3218	-
snp24	snp28	1.0	16.9	0.375	0.87	1.0	3497	-
snp24	snp29	1.0	45.11	0.91	0.94	1.0	6229	-
snp24	snp30	1.0	16.9	0.375	0.87	1.0	8295	-
snp24	snp31	1.0	16.9	0.375	0.87	1.0	8517	-
snp24	snp32	1.0	16.25	0.301	0.88	1.0	12810	-
snp24	snp33	1.0	16.25	0.301	0.88	1.0	13172	-
snp24	snp34	1.0	17.55	0.389	0.87	1.0	17511	-
snp24	snp35	1.0	17.55	0.389	0.87	1.0	18588	-
snp24	snp36	1.0	3.1	0.051	0.54	1.0	22276	-
snp24	snp37	0.378	4.0	0.103	0.22	0.52	22623	-
snp24	snp38	0.866	12.79	0.313	0.69	0.95	25019	-
snp25	snp26	1.0	2.37	0.049	0.42	1.0	2642	253.75
snp25	snp27	1.0	13.99	0.293	0.85	1.0	2773	-
snp25	snp28	1.0	14.53	0.304	0.85	1.0	3052	-
snp25	snp29	0.903	33.3	0.727	0.81	0.96	5784	-
snp25	snp30	1.0	14.53	0.304	0.85	1.0	7850	-
snp25	snp31	1.0	14.53	0.304	0.85	1.0	8072	-
snp25	snp32	1.0	19.51	0.371	0.89	1.0	12365	-
snp25	snp33	1.0	19.51	0.371	0.89	1.0	12727	-
snp25	snp34	1.0	15.08	0.316	0.86	1.0	17066	-
snp25	snp35	1.0	15.08	0.316	0.86	1.0	18143	-
snp25	snp36	1.0	3.66	0.063	0.59	1.0	21831	-
snp25	snp37	0.326	2.44	0.062	0.16	0.48	22178	-
snp25	snp38	0.854	10.53	0.248	0.67	0.94	24574	-
snp26	snp27	1.0	0.5	0.0070	0.08	0.98	131	266.28
snp26	snp28	1.0	0.51	0.0070	0.08	0.98	410	-
snp26	snp29	1.0	1.29	0.021	0.21	1.0	3142	-
snp26	snp30	1.0	0.51	0.0070	0.08	0.98	5208	-
snp26	snp31	1.0	0.51	0.0070	0.08	0.98	5430	-
snp26	snp32	1.0	1.13	0.018	0.18	1.0	9723	-
snp26	snp33	1.0	1.13	0.018	0.18	1.0	10085	-
snp26	snp34	1.0	0.53	0.0080	0.08	0.98	14424	-
snp26	snp35	1.0	0.53	0.0080	0.08	0.98	15501	-
snp26	snp36	1.0	0.23	0.0030	0.05	0.98	19189	-
snp26	snp37	1.0	0.92	0.014	0.14	0.99	19536	-
snp26	snp38	1.0	0.57	0.0080	0.08	0.99	21932	-
snp27	snp28	1.0	34.14	0.962	0.92	1.0	279	370.11
snp27	snp29	1.0	15.2	0.328	0.86	1.0	3011	-
snp27	snp30	1.0	34.14	0.962	0.92	1.0	5077	-
snp27	snp31	1.0	34.14	0.962	0.92	1.0	5299	-
snp27	snp32	1.0	6.43	0.109	0.75	1.0	9592	-
snp27	snp33	1.0	6.43	0.109	0.75	1.0	9954	-
snp27	snp34	1.0	32.8	0.927	0.91	1.0	14293	-
snp27	snp35	1.0	32.8	0.927	0.91	1.0	15370	-
snp27	snp36	1.0	1.28	0.018	0.21	1.0	19058	-
snp27	snp37	1.0	20.45	0.5	0.88	1.0	19405	-
snp27	snp38	1.0	30.67	0.862	0.91	1.0	21801	-
snp28	snp29	1.0	15.79	0.341	0.86	1.0	2732	416.33
snp28	snp30	1.0	36.75	1.0	0.94	1.0	4798	-
snp28	snp31	1.0	36.75	1.0	0.94	1.0	5020	-
snp28	snp32	1.0	6.67	0.113	0.76	1.0	9313	-
snp28	snp33	1.0	6.67	0.113	0.76	1.0	9675	-
snp28	snp34	1.0	34.81	0.963	0.92	1.0	14014	-
snp28	snp35	1.0	34.81	0.963	0.92	1.0	15091	-
snp28	snp36	1.0	1.32	0.019	0.22	1.0	18779	-
snp28	snp37	0.956	18.59	0.474	0.81	0.99	19126	-
snp28	snp38	0.961	28.75	0.828	0.85	1.0	21522	-
snp29	snp30	1.0	15.79	0.341	0.86	1.0	2066	405.83
snp29	snp31	1.0	15.79	0.341	0.86	1.0	2288	-
snp29	snp32	1.0	17.65	0.331	0.88	1.0	6581	-
snp29	snp33	1.0	17.65	0.331	0.88	1.0	6943	-
snp29	snp34	1.0	16.39	0.354	0.87	1.0	11282	-
snp29	snp35	1.0	16.39	0.354	0.87	1.0	12359	-
snp29	snp36	1.0	3.34	0.056	0.57	1.0	16047	-
snp29	snp37	0.356	3.25	0.083	0.19	0.51	16394	-
snp29	snp38	0.861	11.73	0.282	0.68	0.95	18790	-
snp30	snp31	1.0	36.75	1.0	0.94	1.0	222	439.72
snp30	snp32	1.0	6.67	0.113	0.76	1.0	4515	-
snp30	snp33	1.0	6.67	0.113	0.76	1.0	4877	-
snp30	snp34	1.0	34.81	0.963	0.92	1.0	9216	-
snp30	snp35	1.0	34.81	0.963	0.92	1.0	10293	-
snp30	snp36	1.0	1.32	0.019	0.22	1.0	13981	-
snp30	snp37	0.956	18.59	0.474	0.81	0.99	14328	-
snp30	snp38	0.961	28.75	0.828	0.85	1.0	16724	-
snp31	snp32	1.0	6.67	0.113	0.76	1.0	4293	404.0
snp31	snp33	1.0	6.67	0.113	0.76	1.0	4655	-
snp31	snp34	1.0	34.81	0.963	0.92	1.0	8994	-
snp31	snp35	1.0	34.81	0.963	0.92	1.0	10071	-
snp31	snp36	1.0	1.32	0.019	0.22	1.0	13759	-
snp31	snp37	0.956	18.59	0.474	0.81	0.99	14106	-
snp31	snp38	0.961	28.75	0.828	0.85	1.0	16502	-
snp32	snp33	1.0	50.98	1.0	0.96	1.0	362	430.07
snp32	snp34	1.0	6.91	0.117	0.76	1.0	4701	-
snp32	snp35	1.0	6.91	0.117	0.76	1.0	5778	-
snp32	snp36	1.0	7.48	0.17	0.74	1.0	9466	-
snp32	snp37	1.0	12.17	0.218	0.85	1.0	9813	-
snp32	snp38	1.0	7.09	0.126	0.77	1.0	12209	-
snp33	snp34	1.0	6.91	0.117	0.76	1.0	4339	368.78
snp33	snp35	1.0	6.91	0.117	0.76	1.0	5416	-
snp33	snp36	1.0	7.48	0.17	0.74	1.0	9104	-
snp33	snp37	1.0	12.17	0.218	0.85	1.0	9451	-
snp33	snp38	1.0	7.09	0.126	0.77	1.0	11847	-
snp34	snp35	1.0	37.12	1.0	0.94	1.0	1077	321.92
snp34	snp36	1.0	1.37	0.02	0.23	1.0	4765	-
snp34	snp37	0.957	19.12	0.494	0.82	0.99	5112	-
snp34	snp38	0.962	30.07	0.862	0.86	1.0	7508	-
snp35	snp36	1.0	1.37	0.02	0.23	1.0	3688	203.26
snp35	snp37	0.957	19.12	0.494	0.82	0.99	4035	-
snp35	snp38	0.962	30.07	0.862	0.86	1.0	6431	-
snp36	snp37	1.0	2.36	0.037	0.44	1.0	347	140.72
snp36	snp38	1.0	1.46	0.021	0.25	1.0	2743	-
snp37	snp38	0.878	16.76	0.447	0.73	0.95	2396	85.45
(c) Hispanic Americans
L1	L2	D'	LOD	r^2	CIlow	CIhi	Dist	T-int
snp1	snp2	1.0	21.0	1.0	0.9	1.0	224	79.66
snp1	snp3	1.0	10.86	0.458	0.8	1.0	5545	-
snp1	snp4	1.0	18.64	0.936	0.87	1.0	17380	-
snp1	snp5	1.0	10.52	0.438	0.8	1.0	19013	-
snp1	snp6	1.0	18.64	0.936	0.87	1.0	19077	-
snp1	snp7	1.0	21.0	1.0	0.9	1.0	20339	-
snp1	snp8	1.0	12.88	0.576	0.82	1.0	20551	-
snp1	snp9	1.0	15.34	0.813	0.84	1.0	22691	-
snp1	snp10	1.0	2.25	0.063	0.42	1.0	24185	-
snp1	snp11	1.0	1.49	0.049	0.26	1.0	25499	-
snp1	snp12	0.928	13.71	0.752	0.75	0.99	25848	-
snp1	snp13	0.195	0.05	0.0020	0.02	0.69	28520	-
snp1	snp14	0.195	0.05	0.0020	0.02	0.69	28550	-
snp1	snp15	0.928	13.71	0.752	0.75	0.99	30550	-
snp1	snp16	0.195	0.05	0.0020	0.02	0.69	30843	-
snp1	snp17	1.0	1.68	0.046	0.3	1.0	31098	-
snp1	snp18	1.0	9.26	0.37	0.78	1.0	32943	-
snp1	snp19	0.195	0.05	0.0020	0.02	0.69	35201	-
snp1	snp20	1.0	1.68	0.046	0.3	1.0	35337	-
snp1	snp21	0.195	0.05	0.0020	0.02	0.69	42341	-
snp1	snp22	1.0	9.26	0.37	0.78	1.0	42465	-
snp1	snp23	0.078	0.07	0.0040	0.0	0.37	48961	-
snp1	snp24	0.859	10.0	0.493	0.65	0.95	50136	-
snp1	snp25	1.0	11.31	0.501	0.81	1.0	50581	-
snp1	snp26	1.0	0.25	0.014	0.05	0.98	53223	-
snp1	snp27	0.725	7.55	0.391	0.51	0.86	53354	-
snp1	snp28	0.725	7.55	0.391	0.51	0.86	53633	-
snp1	snp29	0.859	10.0	0.493	0.65	0.95	56365	-
snp1	snp30	0.725	7.55	0.391	0.51	0.86	58431	-
snp1	snp31	0.725	7.55	0.391	0.51	0.86	58653	-
snp1	snp32	1.0	10.18	0.42	0.8	1.0	62946	-
snp1	snp33	1.0	10.18	0.42	0.8	1.0	63308	-
snp1	snp34	0.725	7.55	0.391	0.51	0.86	67647	-
snp1	snp35	0.725	7.55	0.391	0.51	0.86	68724	-
snp1	snp36	1.0	3.25	0.095	0.56	1.0	72412	-
snp1	snp37	0.789	8.41	0.439	0.58	0.91	72759	-
snp1	snp38	0.725	7.55	0.391	0.51	0.86	75155	-
snp2	snp3	1.0	10.86	0.458	0.8	1.0	5321	159.32
snp2	snp4	1.0	18.64	0.936	0.87	1.0	17156	-
snp2	snp5	1.0	10.52	0.438	0.8	1.0	18789	-
snp2	snp6	1.0	18.64	0.936	0.87	1.0	18853	-
snp2	snp7	1.0	21.0	1.0	0.9	1.0	20115	-
snp2	snp8	1.0	12.88	0.576	0.82	1.0	20327	-
snp2	snp9	1.0	15.34	0.813	0.84	1.0	22467	-
snp2	snp10	1.0	2.25	0.063	0.42	1.0	23961	-
snp2	snp11	1.0	1.49	0.049	0.26	1.0	25275	-
snp2	snp12	0.928	13.71	0.752	0.75	0.99	25624	-
snp2	snp13	0.195	0.05	0.0020	0.02	0.69	28296	-
snp2	snp14	0.195	0.05	0.0020	0.02	0.69	28326	-
snp2	snp15	0.928	13.71	0.752	0.75	0.99	30326	-
snp2	snp16	0.195	0.05	0.0020	0.02	0.69	30619	-
snp2	snp17	1.0	1.68	0.046	0.3	1.0	30874	-
snp2	snp18	1.0	9.26	0.37	0.78	1.0	32719	-
snp2	snp19	0.195	0.05	0.0020	0.02	0.69	34977	-
snp2	snp20	1.0	1.68	0.046	0.3	1.0	35113	-
snp2	snp21	0.195	0.05	0.0020	0.02	0.69	42117	-
snp2	snp22	1.0	9.26	0.37	0.78	1.0	42241	-
snp2	snp23	0.078	0.07	0.0040	0.0	0.37	48737	-
snp2	snp24	0.859	10.0	0.493	0.65	0.95	49912	-
snp2	snp25	1.0	11.31	0.501	0.81	1.0	50357	-
snp2	snp26	1.0	0.25	0.014	0.05	0.98	52999	-
snp2	snp27	0.725	7.55	0.391	0.51	0.86	53130	-
snp2	snp28	0.725	7.55	0.391	0.51	0.86	53409	-
snp2	snp29	0.859	10.0	0.493	0.65	0.95	56141	-
snp2	snp30	0.725	7.55	0.391	0.51	0.86	58207	-
snp2	snp31	0.725	7.55	0.391	0.51	0.86	58429	-
snp2	snp32	1.0	10.18	0.42	0.8	1.0	62722	-
snp2	snp33	1.0	10.18	0.42	0.8	1.0	63084	-
snp2	snp34	0.725	7.55	0.391	0.51	0.86	67423	-
snp2	snp35	0.725	7.55	0.391	0.51	0.86	68500	-
snp2	snp36	1.0	3.25	0.095	0.56	1.0	72188	-
snp2	snp37	0.789	8.41	0.439	0.58	0.91	72535	-
snp2	snp38	0.725	7.55	0.391	0.51	0.86	74931	-
snp3	snp4	1.0	10.13	0.429	0.79	1.0	11835	237.7
snp3	snp5	1.0	25.92	0.957	0.91	1.0	13468	-
snp3	snp6	1.0	10.13	0.429	0.79	1.0	13532	-
snp3	snp7	1.0	10.86	0.458	0.8	1.0	14794	-
snp3	snp8	0.948	17.3	0.714	0.8	0.99	15006	-
snp3	snp9	1.0	8.73	0.372	0.77	1.0	17146	-
snp3	snp10	1.0	4.51	0.137	0.66	1.0	18640	-
snp3	snp11	0.167	0.25	0.012	0.01	0.44	19954	-
snp3	snp12	0.91	7.19	0.331	0.66	0.98	20303	-
snp3	snp13	0.25	0.65	0.03	0.04	0.49	22975	-
snp3	snp14	0.25	0.65	0.03	0.04	0.49	23005	-
snp3	snp15	0.91	7.19	0.331	0.66	0.98	25005	-
snp3	snp16	0.25	0.65	0.03	0.04	0.49	25298	-
snp3	snp17	0.118	0.12	0.0060	0.01	0.41	25553	-
snp3	snp18	0.714	9.52	0.412	0.54	0.84	27398	-
snp3	snp19	0.25	0.65	0.03	0.04	0.49	29656	-
snp3	snp20	0.118	0.12	0.0060	0.01	0.41	29792	-
snp3	snp21	0.25	0.65	0.03	0.04	0.49	36796	-
snp3	snp22	0.714	9.52	0.412	0.54	0.84	36920	-
snp3	snp23	0.75	3.18	0.15	0.4	0.91	43416	-
snp3	snp24	0.481	3.37	0.158	0.27	0.66	44591	-
snp3	snp25	0.575	6.45	0.302	0.39	0.72	45036	-
snp3	snp26	1.0	2.73	0.125	0.46	1.0	47678	-
snp3	snp27	0.437	2.49	0.118	0.21	0.63	47809	-
snp3	snp28	0.437	2.49	0.118	0.21	0.63	48088	-
snp3	snp29	0.481	3.37	0.158	0.27	0.66	50820	-
snp3	snp30	0.437	2.49	0.118	0.21	0.63	52886	-
snp3	snp31	0.437	2.49	0.118	0.21	0.63	53108	-
snp3	snp32	0.636	8.37	0.371	0.47	0.77	57401	-
snp3	snp33	0.636	8.37	0.371	0.47	0.77	57763	-
snp3	snp34	0.437	2.49	0.118	0.21	0.63	62102	-
snp3	snp35	0.437	2.49	0.118	0.21	0.63	63179	-
snp3	snp36	0.3	0.43	0.019	0.04	0.59	66867	-
snp3	snp37	0.46	2.92	0.137	0.24	0.65	67214	-
snp3	snp38	0.437	2.49	0.118	0.21	0.63	69610	-
snp4	snp5	1.0	9.81	0.41	0.79	1.0	1633	306.69
snp4	snp6	1.0	20.34	1.0	0.9	1.0	1697	-
snp4	snp7	1.0	18.64	0.936	0.87	1.0	2959	-
snp4	snp8	1.0	11.98	0.539	0.81	1.0	3171	-
snp4	snp9	1.0	16.22	0.868	0.85	1.0	5311	-
snp4	snp10	1.0	2.12	0.059	0.39	1.0	6805	-
snp4	snp11	1.0	1.69	0.046	0.3	1.0	8119	-
snp4	snp12	0.928	14.58	0.805	0.76	0.99	8468	-
snp4	snp13	0.433	0.24	0.01	0.04	0.8	11140	-
snp4	snp14	0.433	0.24	0.01	0.04	0.8	11170	-
snp4	snp15	0.928	14.58	0.805	0.76	0.99	13170	-
snp4	snp16	0.433	0.24	0.01	0.04	0.8	13463	-
snp4	snp17	1.0	1.58	0.043	0.28	1.0	13718	-
snp4	snp18	1.0	8.65	0.346	0.77	1.0	15563	-
snp4	snp19	0.433	0.24	0.01	0.04	0.8	17821	-
snp4	snp20	1.0	1.58	0.043	0.28	1.0	17957	-
snp4	snp21	0.433	0.24	0.01	0.04	0.8	24961	-
snp4	snp22	1.0	8.65	0.346	0.77	1.0	25085	-
snp4	snp23	0.056	0.0	0.0	0.01	0.74	31581	-
snp4	snp24	0.925	11.05	0.536	0.72	0.98	32756	-
snp4	snp25	1.0	10.82	0.469	0.8	1.0	33201	-
snp4	snp26	1.0	0.22	0.013	0.05	0.97	35843	-
snp4	snp27	0.782	8.22	0.426	0.56	0.91	35974	-
snp4	snp28	0.782	8.22	0.426	0.56	0.91	36253	-
snp4	snp29	0.925	11.05	0.536	0.72	0.98	38985	-
snp4	snp30	0.782	8.22	0.426	0.56	0.91	41051	-
snp4	snp31	0.782	8.22	0.426	0.56	0.91	41273	-
snp4	snp32	1.0	9.5	0.393	0.79	1.0	45566	-
snp4	snp33	1.0	9.5	0.393	0.79	1.0	45928	-
snp4	snp34	0.782	8.22	0.426	0.56	0.91	50267	-
snp4	snp35	0.782	8.22	0.426	0.56	0.91	51344	-
snp4	snp36	1.0	3.06	0.089	0.54	1.0	55032	-
snp4	snp37	0.779	7.83	0.401	0.56	0.91	55379	-
snp4	snp38	0.782	8.22	0.426	0.56	0.91	57775	-
snp5	snp6	1.0	9.81	0.41	0.79	1.0	64	314.0
snp5	snp7	1.0	10.52	0.438	0.8	1.0	1326	-
snp5	snp8	1.0	19.48	0.76	0.87	1.0	1538	-
snp5	snp9	1.0	8.46	0.356	0.76	1.0	3678	-
snp5	snp10	1.0	4.68	0.144	0.67	1.0	5172	-
snp5	snp11	0.239	0.5	0.023	0.03	0.5	6486	-
snp5	snp12	0.909	6.93	0.316	0.65	0.98	6835	-
snp5	snp13	0.315	0.98	0.046	0.08	0.55	9507	-
snp5	snp14	0.315	0.98	0.046	0.08	0.55	9537	-
snp5	snp15	0.909	6.93	0.316	0.65	0.98	11537	-
snp5	snp16	0.315	0.98	0.046	0.08	0.55	11830	-
snp5	snp17	0.194	0.31	0.014	0.02	0.47	12085	-
snp5	snp18	0.722	10.24	0.44	0.55	0.84	13930	-
snp5	snp19	0.315	0.98	0.046	0.08	0.55	16188	-
snp5	snp20	0.194	0.31	0.014	0.02	0.47	16324	-
snp5	snp21	0.315	0.98	0.046	0.08	0.55	23328	-
snp5	snp22	0.722	10.24	0.44	0.55	0.84	23452	-
snp5	snp23	0.873	4.33	0.195	0.53	0.97	29948	-
snp5	snp24	0.473	3.14	0.147	0.26	0.66	31123	-
snp5	snp25	0.568	6.04	0.283	0.38	0.71	31568	-
snp5	snp26	1.0	2.65	0.12	0.45	1.0	34210	-
snp5	snp27	0.429	2.31	0.108	0.2	0.63	34341	-
snp5	snp28	0.429	2.31	0.108	0.2	0.63	34620	-
snp5	snp29	0.473	3.14	0.147	0.26	0.66	37352	-
snp5	snp30	0.429	2.31	0.108	0.2	0.63	39418	-
snp5	snp31	0.429	2.31	0.108	0.2	0.63	39640	-
snp5	snp32	0.603	7.83	0.348	0.43	0.73	43933	-
snp5	snp33	0.603	7.83	0.348	0.43	0.73	44295	-
snp5	snp34	0.429	2.31	0.108	0.2	0.63	48634	-
snp5	snp35	0.429	2.31	0.108	0.2	0.63	49711	-
snp5	snp36	0.223	0.25	0.011	0.02	0.53	53399	-
snp5	snp37	0.452	2.71	0.127	0.23	0.64	53746	-
snp5	snp38	0.429	2.31	0.108	0.2	0.63	56142	-
snp6	snp7	1.0	18.64	0.936	0.87	1.0	1262	239.55
snp6	snp8	1.0	11.98	0.539	0.81	1.0	1474	-
snp6	snp9	1.0	16.22	0.868	0.85	1.0	3614	-
snp6	snp10	1.0	2.12	0.059	0.39	1.0	5108	-
snp6	snp11	1.0	1.69	0.046	0.3	1.0	6422	-
snp6	snp12	0.928	14.58	0.805	0.76	0.99	6771	-
snp6	snp13	0.433	0.24	0.01	0.04	0.8	9443	-
snp6	snp14	0.433	0.24	0.01	0.04	0.8	9473	-
snp6	snp15	0.928	14.58	0.805	0.76	0.99	11473	-
snp6	snp16	0.433	0.24	0.01	0.04	0.8	11766	-
snp6	snp17	1.0	1.58	0.043	0.28	1.0	12021	-
snp6	snp18	1.0	8.65	0.346	0.77	1.0	13866	-
snp6	snp19	0.433	0.24	0.01	0.04	0.8	16124	-
snp6	snp20	1.0	1.58	0.043	0.28	1.0	16260	-
snp6	snp21	0.433	0.24	0.01	0.04	0.8	23264	-
snp6	snp22	1.0	8.65	0.346	0.77	1.0	23388	-
snp6	snp23	0.056	0.0	0.0	0.01	0.74	29884	-
snp6	snp24	0.925	11.05	0.536	0.72	0.98	31059	-
snp6	snp25	1.0	10.82	0.469	0.8	1.0	31504	-
snp6	snp26	1.0	0.22	0.013	0.05	0.97	34146	-
snp6	snp27	0.782	8.22	0.426	0.56	0.91	34277	-
snp6	snp28	0.782	8.22	0.426	0.56	0.91	34556	-
snp6	snp29	0.925	11.05	0.536	0.72	0.98	37288	-
snp6	snp30	0.782	8.22	0.426	0.56	0.91	39354	-
snp6	snp31	0.782	8.22	0.426	0.56	0.91	39576	-
snp6	snp32	1.0	9.5	0.393	0.79	1.0	43869	-
snp6	snp33	1.0	9.5	0.393	0.79	1.0	44231	-
snp6	snp34	0.782	8.22	0.426	0.56	0.91	48570	-
snp6	snp35	0.782	8.22	0.426	0.56	0.91	49647	-
snp6	snp36	1.0	3.06	0.089	0.54	1.0	53335	-
snp6	snp37	0.779	7.83	0.401	0.56	0.91	53682	-
snp6	snp38	0.782	8.22	0.426	0.56	0.91	56078	-
snp7	snp8	1.0	12.88	0.576	0.82	1.0	212	216.88
snp7	snp9	1.0	15.34	0.813	0.84	1.0	2352	-
snp7	snp10	1.0	2.25	0.063	0.42	1.0	3846	-
snp7	snp11	1.0	1.49	0.049	0.26	1.0	5160	-
snp7	snp12	0.928	13.71	0.752	0.75	0.99	5509	-
snp7	snp13	0.195	0.05	0.0020	0.02	0.69	8181	-
snp7	snp14	0.195	0.05	0.0020	0.02	0.69	8211	-
snp7	snp15	0.928	13.71	0.752	0.75	0.99	10211	-
snp7	snp16	0.195	0.05	0.0020	0.02	0.69	10504	-
snp7	snp17	1.0	1.68	0.046	0.3	1.0	10759	-
snp7	snp18	1.0	9.26	0.37	0.78	1.0	12604	-
snp7	snp19	0.195	0.05	0.0020	0.02	0.69	14862	-
snp7	snp20	1.0	1.68	0.046	0.3	1.0	14998	-
snp7	snp21	0.195	0.05	0.0020	0.02	0.69	22002	-
snp7	snp22	1.0	9.26	0.37	0.78	1.0	22126	-
snp7	snp23	0.078	0.07	0.0040	0.0	0.37	28622	-
snp7	snp24	0.859	10.0	0.493	0.65	0.95	29797	-
snp7	snp25	1.0	11.31	0.501	0.81	1.0	30242	-
snp7	snp26	1.0	0.25	0.014	0.05	0.98	32884	-
snp7	snp27	0.725	7.55	0.391	0.51	0.86	33015	-
snp7	snp28	0.725	7.55	0.391	0.51	0.86	33294	-
snp7	snp29	0.859	10.0	0.493	0.65	0.95	36026	-
snp7	snp30	0.725	7.55	0.391	0.51	0.86	38092	-
snp7	snp31	0.725	7.55	0.391	0.51	0.86	38314	-
snp7	snp32	1.0	10.18	0.42	0.8	1.0	42607	-
snp7	snp33	1.0	10.18	0.42	0.8	1.0	42969	-
snp7	snp34	0.725	7.55	0.391	0.51	0.86	47308	-
snp7	snp35	0.725	7.55	0.391	0.51	0.86	48385	-
snp7	snp36	1.0	3.25	0.095	0.56	1.0	52073	-
snp7	snp37	0.789	8.41	0.439	0.58	0.91	52420	-
snp7	snp38	0.725	7.55	0.391	0.51	0.86	54816	-
snp8	snp9	1.0	10.28	0.468	0.79	1.0	2140	149.32
snp8	snp10	1.0	3.69	0.109	0.6	1.0	3634	-
snp8	snp11	0.282	0.82	0.043	0.06	0.52	4948	-
snp8	snp12	0.917	8.71	0.423	0.69	0.98	5297	-
snp8	snp13	0.371	1.73	0.085	0.14	0.58	7969	-
snp8	snp14	0.371	1.73	0.085	0.14	0.58	7999	-
snp8	snp15	0.917	8.71	0.423	0.69	0.98	9999	-
snp8	snp16	0.371	1.73	0.085	0.14	0.58	10292	-
snp8	snp17	0.26	0.7	0.034	0.05	0.51	10547	-
snp8	snp18	1.0	16.8	0.642	0.86	1.0	12392	-
snp8	snp19	0.371	1.73	0.085	0.14	0.58	14650	-
snp8	snp20	0.26	0.7	0.034	0.05	0.51	14786	-
snp8	snp21	0.371	1.73	0.085	0.14	0.58	21790	-
snp8	snp22	1.0	16.8	0.642	0.86	1.0	21914	-
snp8	snp23	0.884	5.39	0.262	0.58	0.97	28410	-
snp8	snp24	0.516	4.77	0.23	0.32	0.68	29585	-
snp8	snp25	0.487	4.08	0.206	0.29	0.65	30030	-
snp8	snp26	1.0	0.6	0.025	0.09	0.99	32672	-
snp8	snp27	0.476	3.61	0.176	0.27	0.65	32803	-
snp8	snp28	0.476	3.61	0.176	0.27	0.65	33082	-
snp8	snp29	0.516	4.77	0.23	0.32	0.68	35814	-
snp8	snp30	0.476	3.61	0.176	0.27	0.65	37880	-
snp8	snp31	0.476	3.61	0.176	0.27	0.65	38102	-
snp8	snp32	0.574	5.24	0.24	0.37	0.73	42395	-
snp8	snp33	0.574	5.24	0.24	0.37	0.73	42757	-
snp8	snp34	0.476	3.61	0.176	0.27	0.65	47096	-
snp8	snp35	0.476	3.61	0.176	0.27	0.65	48173	-
snp8	snp36	0.062	0.01	0.0010	0.0	0.46	51861	-
snp8	snp37	0.491	3.91	0.197	0.29	0.66	52208	-
snp8	snp38	0.476	3.61	0.176	0.27	0.65	54604	-
snp9	snp10	1.0	1.86	0.051	0.34	1.0	1494	91.14
snp9	snp11	1.0	1.48	0.04	0.26	1.0	2808	-
snp9	snp12	1.0	17.29	0.93	0.86	1.0	3157	-
snp9	snp13	1.0	1.67	0.045	0.3	1.0	5829	-
snp9	snp14	1.0	1.67	0.045	0.3	1.0	5859	-
snp9	snp15	1.0	17.29	0.93	0.86	1.0	7859	-
snp9	snp16	1.0	1.67	0.045	0.3	1.0	8152	-
snp9	snp17	1.0	1.39	0.037	0.24	1.0	8407	-
snp9	snp18	1.0	7.48	0.301	0.75	1.0	10252	-
snp9	snp19	1.0	1.67	0.045	0.3	1.0	12510	-
snp9	snp20	1.0	1.39	0.037	0.24	1.0	12646	-
snp9	snp21	1.0	1.67	0.045	0.3	1.0	19650	-
snp9	snp22	1.0	7.48	0.301	0.75	1.0	19774	-
snp9	snp23	1.0	0.95	0.025	0.14	0.99	26270	-
snp9	snp24	0.916	9.24	0.456	0.69	0.98	27445	-
snp9	snp25	1.0	9.31	0.407	0.78	1.0	27890	-
snp9	snp26	1.0	0.16	0.012	0.05	0.97	30532	-
snp9	snp27	0.918	10.03	0.51	0.7	0.98	30663	-
snp9	snp28	0.918	10.03	0.51	0.7	0.98	30942	-
snp9	snp29	0.916	9.24	0.456	0.69	0.98	33674	-
snp9	snp30	0.918	10.03	0.51	0.7	0.98	35740	-
snp9	snp31	0.918	10.03	0.51	0.7	0.98	35962	-
snp9	snp32	1.0	8.2	0.341	0.76	1.0	40255	-
snp9	snp33	1.0	8.2	0.341	0.76	1.0	40617	-
snp9	snp34	0.918	10.03	0.51	0.7	0.98	44956	-
snp9	snp35	0.918	10.03	0.51	0.7	0.98	46033	-
snp9	snp36	1.0	2.68	0.078	0.49	1.0	49721	-
snp9	snp37	0.917	9.62	0.482	0.69	0.98	50068	-
snp9	snp38	0.918	10.03	0.51	0.7	0.98	52464	-
snp10	snp11	1.0	2.12	0.059	0.39	1.0	1314	132.32
snp10	snp12	1.0	1.99	0.055	0.37	1.0	1663	-
snp10	snp13	1.0	2.39	0.067	0.44	1.0	4335	-
snp10	snp14	1.0	2.39	0.067	0.44	1.0	4365	-
snp10	snp15	1.0	1.99	0.055	0.37	1.0	6365	-
snp10	snp16	1.0	2.39	0.067	0.44	1.0	6658	-
snp10	snp17	1.0	1.99	0.055	0.37	1.0	6913	-
snp10	snp18	1.0	5.4	0.17	0.7	1.0	8758	-
snp10	snp19	1.0	2.39	0.067	0.44	1.0	11016	-
snp10	snp20	1.0	1.99	0.055	0.37	1.0	11152	-
snp10	snp21	1.0	2.39	0.067	0.44	1.0	18156	-
snp10	snp22	1.0	5.4	0.17	0.7	1.0	18280	-
snp10	snp23	1.0	1.36	0.037	0.23	1.0	24776	-
snp10	snp24	1.0	3.24	0.094	0.56	1.0	25951	-
snp10	snp25	1.0	4.17	0.126	0.64	1.0	26396	-
snp10	snp26	1.0	0.66	0.017	0.1	0.99	29038	-
snp10	snp27	1.0	2.95	0.085	0.52	1.0	29169	-
snp10	snp28	1.0	2.95	0.085	0.52	1.0	29448	-
snp10	snp29	1.0	3.24	0.094	0.56	1.0	32180	-
snp10	snp30	1.0	2.95	0.085	0.52	1.0	34246	-
snp10	snp31	1.0	2.95	0.085	0.52	1.0	34468	-
snp10	snp32	1.0	4.85	0.15	0.67	1.0	38761	-
snp10	snp33	1.0	4.85	0.15	0.67	1.0	39123	-
snp10	snp34	1.0	2.95	0.085	0.52	1.0	43462	-
snp10	snp35	1.0	2.95	0.085	0.52	1.0	44539	-
snp10	snp36	0.742	7.62	0.364	0.53	0.88	48227	-
snp10	snp37	1.0	3.09	0.089	0.54	1.0	48574	-
snp10	snp38	1.0	2.95	0.085	0.52	1.0	50970	-
snp11	snp12	1.0	1.58	0.043	0.28	1.0	349	156.64
snp11	snp13	1.0	17.52	0.879	0.86	1.0	3021	-
snp11	snp14	1.0	17.52	0.879	0.86	1.0	3051	-
snp11	snp15	1.0	1.58	0.043	0.28	1.0	5051	-
snp11	snp16	1.0	17.52	0.879	0.86	1.0	5344	-
snp11	snp17	1.0	18.28	0.933	0.87	1.0	5599	-
snp11	snp18	1.0	8.65	0.346	0.77	1.0	7444	-
snp11	snp19	1.0	17.52	0.879	0.86	1.0	9702	-
snp11	snp20	1.0	18.28	0.933	0.87	1.0	9838	-
snp11	snp21	1.0	17.52	0.879	0.86	1.0	16842	-
snp11	snp22	1.0	8.65	0.346	0.77	1.0	16966	-
snp11	snp23	0.796	6.28	0.394	0.53	0.93	23462	-
snp11	snp24	0.254	0.82	0.041	0.05	0.48	24637	-
snp11	snp25	0.248	0.57	0.029	0.04	0.51	25082	-
snp11	snp26	1.0	0.22	0.013	0.05	0.97	27724	-
snp11	snp27	0.274	1.04	0.052	0.07	0.49	27855	-
snp11	snp28	0.274	1.04	0.052	0.07	0.49	28134	-
snp11	snp29	0.254	0.82	0.041	0.05	0.48	30866	-
snp11	snp30	0.274	1.04	0.052	0.07	0.49	32932	-
snp11	snp31	0.274	1.04	0.052	0.07	0.49	33154	-
snp11	snp32	0.227	0.43	0.02	0.03	0.5	37447	-
snp11	snp33	0.227	0.43	0.02	0.03	0.5	37809	-
snp11	snp34	0.274	1.04	0.052	0.07	0.49	42148	-
snp11	snp35	0.274	1.04	0.052	0.07	0.49	43225	-
snp11	snp36	0.292	0.9	0.044	0.07	0.53	46913	-
snp11	snp37	0.323	1.28	0.069	0.1	0.55	47260	-
snp11	snp38	0.274	1.04	0.052	0.07	0.49	49656	-
snp12	snp13	1.0	1.78	0.049	0.32	1.0	2672	148.35
snp12	snp14	1.0	1.78	0.049	0.32	1.0	2702	-
snp12	snp15	1.0	19.66	1.0	0.89	1.0	4702	-
snp12	snp16	1.0	1.78	0.049	0.32	1.0	4995	-
snp12	snp17	1.0	1.49	0.04	0.26	1.0	5250	-
snp12	snp18	1.0	8.06	0.323	0.76	1.0	7095	-
snp12	snp19	1.0	1.78	0.049	0.32	1.0	9353	-
snp12	snp20	1.0	1.49	0.04	0.26	1.0	9489	-
snp12	snp21	1.0	1.78	0.049	0.32	1.0	16493	-
snp12	snp22	1.0	8.06	0.323	0.76	1.0	16617	-
snp12	snp23	1.0	1.02	0.027	0.16	0.99	23113	-
snp12	snp24	0.921	10.12	0.496	0.71	0.98	24288	-
snp12	snp25	1.0	10.05	0.437	0.79	1.0	24733	-
snp12	snp26	1.0	0.19	0.012	0.05	0.97	27375	-
snp12	snp27	0.923	11.0	0.554	0.72	0.98	27506	-
snp12	snp28	0.923	11.0	0.554	0.72	0.98	27785	-
snp12	snp29	0.921	10.12	0.496	0.71	0.98	30517	-
snp12	snp30	0.923	11.0	0.554	0.72	0.98	32583	-
snp12	snp31	0.923	11.0	0.554	0.72	0.98	32805	-
snp12	snp32	1.0	8.85	0.367	0.77	1.0	37098	-
snp12	snp33	1.0	8.85	0.367	0.77	1.0	37460	-
snp12	snp34	0.923	11.0	0.554	0.72	0.98	41799	-
snp12	snp35	0.923	11.0	0.554	0.72	0.98	42876	-
snp12	snp36	1.0	2.87	0.083	0.51	1.0	46564	-
snp12	snp37	0.922	10.55	0.524	0.71	0.98	46911	-
snp12	snp38	0.923	11.0	0.554	0.72	0.98	49307	-
snp13	snp14	1.0	21.92	1.0	0.91	1.0	30	212.08
snp13	snp15	1.0	1.78	0.049	0.32	1.0	2030	-
snp13	snp16	1.0	21.92	1.0	0.91	1.0	2323	-
snp13	snp17	1.0	16.29	0.82	0.84	1.0	2578	-
snp13	snp18	1.0	10.19	0.394	0.8	1.0	4423	-
snp13	snp19	1.0	21.92	1.0	0.91	1.0	6681	-
snp13	snp20	1.0	16.29	0.82	0.84	1.0	6817	-
snp13	snp21	1.0	21.92	1.0	0.91	1.0	13821	-
snp13	snp22	1.0	10.19	0.394	0.8	1.0	13945	-
snp13	snp23	1.0	10.2	0.547	0.77	1.0	20441	-
snp13	snp24	0.329	1.55	0.077	0.12	0.54	21616	-
snp13	snp25	0.327	1.13	0.057	0.09	0.56	22061	-
snp13	snp26	1.0	0.59	0.015	0.09	0.99	24703	-
snp13	snp27	0.215	0.75	0.037	0.04	0.43	24834	-
snp13	snp28	0.215	0.75	0.037	0.04	0.43	25113	-
snp13	snp29	0.329	1.55	0.077	0.12	0.54	27845	-
snp13	snp30	0.215	0.75	0.037	0.04	0.43	29911	-
snp13	snp31	0.215	0.75	0.037	0.04	0.43	30133	-
snp13	snp32	0.305	0.88	0.041	0.07	0.55	34426	-
snp13	snp33	0.305	0.88	0.041	0.07	0.55	34788	-
snp13	snp34	0.215	0.75	0.037	0.04	0.43	39127	-
snp13	snp35	0.215	0.75	0.037	0.04	0.43	40204	-
snp13	snp36	0.221	0.6	0.029	0.03	0.45	43892	-
snp13	snp37	0.255	0.93	0.049	0.06	0.47	44239	-
snp13	snp38	0.215	0.75	0.037	0.04	0.43	46635	-
snp14	snp15	1.0	1.78	0.049	0.32	1.0	2000	254.68
snp14	snp16	1.0	21.92	1.0	0.91	1.0	2293	-
snp14	snp17	1.0	16.29	0.82	0.84	1.0	2548	-
snp14	snp18	1.0	10.19	0.394	0.8	1.0	4393	-
snp14	snp19	1.0	21.92	1.0	0.91	1.0	6651	-
snp14	snp20	1.0	16.29	0.82	0.84	1.0	6787	-
snp14	snp21	1.0	21.92	1.0	0.91	1.0	13791	-
snp14	snp22	1.0	10.19	0.394	0.8	1.0	13915	-
snp14	snp23	1.0	10.2	0.547	0.77	1.0	20411	-
snp14	snp24	0.329	1.55	0.077	0.12	0.54	21586	-
snp14	snp25	0.327	1.13	0.057	0.09	0.56	22031	-
snp14	snp26	1.0	0.59	0.015	0.09	0.99	24673	-
snp14	snp27	0.215	0.75	0.037	0.04	0.43	24804	-
snp14	snp28	0.215	0.75	0.037	0.04	0.43	25083	-
snp14	snp29	0.329	1.55	0.077	0.12	0.54	27815	-
snp14	snp30	0.215	0.75	0.037	0.04	0.43	29881	-
snp14	snp31	0.215	0.75	0.037	0.04	0.43	30103	-
snp14	snp32	0.305	0.88	0.041	0.07	0.55	34396	-
snp14	snp33	0.305	0.88	0.041	0.07	0.55	34758	-
snp14	snp34	0.215	0.75	0.037	0.04	0.43	39097	-
snp14	snp35	0.215	0.75	0.037	0.04	0.43	40174	-
snp14	snp36	0.221	0.6	0.029	0.03	0.45	43862	-
snp14	snp37	0.255	0.93	0.049	0.06	0.47	44209	-
snp14	snp38	0.215	0.75	0.037	0.04	0.43	46605	-
snp15	snp16	1.0	1.78	0.049	0.32	1.0	293	282.67
snp15	snp17	1.0	1.49	0.04	0.26	1.0	548	-
snp15	snp18	1.0	8.06	0.323	0.76	1.0	2393	-
snp15	snp19	1.0	1.78	0.049	0.32	1.0	4651	-
snp15	snp20	1.0	1.49	0.04	0.26	1.0	4787	-
snp15	snp21	1.0	1.78	0.049	0.32	1.0	11791	-
snp15	snp22	1.0	8.06	0.323	0.76	1.0	11915	-
snp15	snp23	1.0	1.02	0.027	0.16	0.99	18411	-
snp15	snp24	0.921	10.12	0.496	0.71	0.98	19586	-
snp15	snp25	1.0	10.05	0.437	0.79	1.0	20031	-
snp15	snp26	1.0	0.19	0.012	0.05	0.97	22673	-
snp15	snp27	0.923	11.0	0.554	0.72	0.98	22804	-
snp15	snp28	0.923	11.0	0.554	0.72	0.98	23083	-
snp15	snp29	0.921	10.12	0.496	0.71	0.98	25815	-
snp15	snp30	0.923	11.0	0.554	0.72	0.98	27881	-
snp15	snp31	0.923	11.0	0.554	0.72	0.98	28103	-
snp15	snp32	1.0	8.85	0.367	0.77	1.0	32396	-
snp15	snp33	1.0	8.85	0.367	0.77	1.0	32758	-
snp15	snp34	0.923	11.0	0.554	0.72	0.98	37097	-
snp15	snp35	0.923	11.0	0.554	0.72	0.98	38174	-
snp15	snp36	1.0	2.87	0.083	0.51	1.0	41862	-
snp15	snp37	0.922	10.55	0.524	0.71	0.98	42209	-
snp15	snp38	0.923	11.0	0.554	0.72	0.98	44605	-
snp16	snp17	1.0	16.29	0.82	0.84	1.0	255	289.03
snp16	snp18	1.0	10.19	0.394	0.8	1.0	2100	-
snp16	snp19	1.0	21.92	1.0	0.91	1.0	4358	-
snp16	snp20	1.0	16.29	0.82	0.84	1.0	4494	-
snp16	snp21	1.0	21.92	1.0	0.91	1.0	11498	-
snp16	snp22	1.0	10.19	0.394	0.8	1.0	11622	-
snp16	snp23	1.0	10.2	0.547	0.77	1.0	18118	-
snp16	snp24	0.329	1.55	0.077	0.12	0.54	19293	-
snp16	snp25	0.327	1.13	0.057	0.09	0.56	19738	-
snp16	snp26	1.0	0.59	0.015	0.09	0.99	22380	-
snp16	snp27	0.215	0.75	0.037	0.04	0.43	22511	-
snp16	snp28	0.215	0.75	0.037	0.04	0.43	22790	-
snp16	snp29	0.329	1.55	0.077	0.12	0.54	25522	-
snp16	snp30	0.215	0.75	0.037	0.04	0.43	27588	-
snp16	snp31	0.215	0.75	0.037	0.04	0.43	27810	-
snp16	snp32	0.305	0.88	0.041	0.07	0.55	32103	-
snp16	snp33	0.305	0.88	0.041	0.07	0.55	32465	-
snp16	snp34	0.215	0.75	0.037	0.04	0.43	36804	-
snp16	snp35	0.215	0.75	0.037	0.04	0.43	37881	-
snp16	snp36	0.221	0.6	0.029	0.03	0.45	41569	-
snp16	snp37	0.255	0.93	0.049	0.06	0.47	41916	-
snp16	snp38	0.215	0.75	0.037	0.04	0.43	44312	-
snp17	snp18	1.0	8.36	0.323	0.77	1.0	1845	331.96
snp17	snp19	1.0	16.29	0.82	0.84	1.0	4103	-
snp17	snp20	1.0	19.96	1.0	0.89	1.0	4239	-
snp17	snp21	1.0	16.29	0.82	0.84	1.0	11243	-
snp17	snp22	1.0	8.36	0.323	0.77	1.0	11367	-
snp17	snp23	0.7	5.3	0.327	0.44	0.87	17863	-
snp17	snp24	0.289	0.98	0.049	0.07	0.52	19038	-
snp17	snp25	0.229	0.48	0.023	0.03	0.49	19483	-
snp17	snp26	1.0	0.49	0.012	0.08	0.98	22125	-
snp17	snp27	0.308	1.21	0.062	0.09	0.53	22256	-
snp17	snp28	0.308	1.21	0.062	0.09	0.53	22535	-
snp17	snp29	0.289	0.98	0.049	0.07	0.52	25267	-
snp17	snp30	0.308	1.21	0.062	0.09	0.53	27333	-
snp17	snp31	0.308	1.21	0.062	0.09	0.53	27555	-
snp17	snp32	0.182	0.26	0.012	0.02	0.47	31848	-
snp17	snp33	0.182	0.26	0.012	0.02	0.47	32210	-
snp17	snp34	0.308	1.21	0.062	0.09	0.53	36549	-
snp17	snp35	0.308	1.21	0.062	0.09	0.53	37626	-
snp17	snp36	0.333	1.09	0.053	0.09	0.57	41314	-
snp17	snp37	0.299	1.09	0.055	0.08	0.53	41661	-
snp17	snp38	0.308	1.21	0.062	0.09	0.53	44057	-
snp18	snp19	1.0	10.19	0.394	0.8	1.0	2258	305.17
snp18	snp20	1.0	8.36	0.323	0.77	1.0	2394	-
snp18	snp21	1.0	10.19	0.394	0.8	1.0	9398	-
snp18	snp22	1.0	29.47	1.0	0.93	1.0	9522	-
snp18	snp23	1.0	5.59	0.215	0.68	1.0	16018	-
snp18	snp24	1.0	14.37	0.553	0.84	1.0	17193	-
snp18	snp25	0.795	10.43	0.467	0.62	0.9	17638	-
snp18	snp26	1.0	1.0	0.039	0.16	0.99	20280	-
snp18	snp27	1.0	12.88	0.497	0.83	1.0	20411	-
snp18	snp28	1.0	12.88	0.497	0.83	1.0	20690	-
snp18	snp29	1.0	14.37	0.553	0.84	1.0	23422	-
snp18	snp30	1.0	12.88	0.497	0.83	1.0	25488	-
snp18	snp31	1.0	12.88	0.497	0.83	1.0	25710	-
snp18	snp32	0.73	11.01	0.47	0.57	0.84	30003	-
snp18	snp33	0.73	11.01	0.47	0.57	0.84	30365	-
snp18	snp34	1.0	12.88	0.497	0.83	1.0	34704	-
snp18	snp35	1.0	12.88	0.497	0.83	1.0	35781	-
snp18	snp36	0.215	0.27	0.012	0.02	0.51	39469	-
snp18	snp37	1.0	13.31	0.524	0.84	1.0	39816	-
snp18	snp38	1.0	12.88	0.497	0.83	1.0	42212	-
snp19	snp20	1.0	16.29	0.82	0.84	1.0	136	261.64
snp19	snp21	1.0	21.92	1.0	0.91	1.0	7140	-
snp19	snp22	1.0	10.19	0.394	0.8	1.0	7264	-
snp19	snp23	1.0	10.2	0.547	0.77	1.0	13760	-
snp19	snp24	0.329	1.55	0.077	0.12	0.54	14935	-
snp19	snp25	0.327	1.13	0.057	0.09	0.56	15380	-
snp19	snp26	1.0	0.59	0.015	0.09	0.99	18022	-
snp19	snp27	0.215	0.75	0.037	0.04	0.43	18153	-
snp19	snp28	0.215	0.75	0.037	0.04	0.43	18432	-
snp19	snp29	0.329	1.55	0.077	0.12	0.54	21164	-
snp19	snp30	0.215	0.75	0.037	0.04	0.43	23230	-
snp19	snp31	0.215	0.75	0.037	0.04	0.43	23452	-
snp19	snp32	0.305	0.88	0.041	0.07	0.55	27745	-
snp19	snp33	0.305	0.88	0.041	0.07	0.55	28107	-
snp19	snp34	0.215	0.75	0.037	0.04	0.43	32446	-
snp19	snp35	0.215	0.75	0.037	0.04	0.43	33523	-
snp19	snp36	0.221	0.6	0.029	0.03	0.45	37211	-
snp19	snp37	0.255	0.93	0.049	0.06	0.47	37558	-
snp19	snp38	0.215	0.75	0.037	0.04	0.43	39954	-
snp20	snp21	1.0	16.29	0.82	0.84	1.0	7004	222.85
snp20	snp22	1.0	8.36	0.323	0.77	1.0	7128	-
snp20	snp23	0.7	5.3	0.327	0.44	0.87	13624	-
snp20	snp24	0.289	0.98	0.049	0.07	0.52	14799	-
snp20	snp25	0.229	0.48	0.023	0.03	0.49	15244	-
snp20	snp26	1.0	0.49	0.012	0.08	0.98	17886	-
snp20	snp27	0.308	1.21	0.062	0.09	0.53	18017	-
snp20	snp28	0.308	1.21	0.062	0.09	0.53	18296	-
snp20	snp29	0.289	0.98	0.049	0.07	0.52	21028	-
snp20	snp30	0.308	1.21	0.062	0.09	0.53	23094	-
snp20	snp31	0.308	1.21	0.062	0.09	0.53	23316	-
snp20	snp32	0.182	0.26	0.012	0.02	0.47	27609	-
snp20	snp33	0.182	0.26	0.012	0.02	0.47	27971	-
snp20	snp34	0.308	1.21	0.062	0.09	0.53	32310	-
snp20	snp35	0.308	1.21	0.062	0.09	0.53	33387	-
snp20	snp36	0.333	1.09	0.053	0.09	0.57	37075	-
snp20	snp37	0.299	1.09	0.055	0.08	0.53	37422	-
snp20	snp38	0.308	1.21	0.062	0.09	0.53	39818	-
snp21	snp22	1.0	10.19	0.394	0.8	1.0	124	139.4
snp21	snp23	1.0	10.2	0.547	0.77	1.0	6620	-
snp21	snp24	0.329	1.55	0.077	0.12	0.54	7795	-
snp21	snp25	0.327	1.13	0.057	0.09	0.56	8240	-
snp21	snp26	1.0	0.59	0.015	0.09	0.99	10882	-
snp21	snp27	0.215	0.75	0.037	0.04	0.43	11013	-
snp21	snp28	0.215	0.75	0.037	0.04	0.43	11292	-
snp21	snp29	0.329	1.55	0.077	0.12	0.54	14024	-
snp21	snp30	0.215	0.75	0.037	0.04	0.43	16090	-
snp21	snp31	0.215	0.75	0.037	0.04	0.43	16312	-
snp21	snp32	0.305	0.88	0.041	0.07	0.55	20605	-
snp21	snp33	0.305	0.88	0.041	0.07	0.55	20967	-
snp21	snp34	0.215	0.75	0.037	0.04	0.43	25306	-
snp21	snp35	0.215	0.75	0.037	0.04	0.43	26383	-
snp21	snp36	0.221	0.6	0.029	0.03	0.45	30071	-
snp21	snp37	0.255	0.93	0.049	0.06	0.47	30418	-
snp21	snp38	0.215	0.75	0.037	0.04	0.43	32814	-
snp22	snp23	1.0	5.59	0.215	0.68	1.0	6496	125.44
snp22	snp24	1.0	14.37	0.553	0.84	1.0	7671	-
snp22	snp25	0.795	10.43	0.467	0.62	0.9	8116	-
snp22	snp26	1.0	1.0	0.039	0.16	0.99	10758	-
snp22	snp27	1.0	12.88	0.497	0.83	1.0	10889	-
snp22	snp28	1.0	12.88	0.497	0.83	1.0	11168	-
snp22	snp29	1.0	14.37	0.553	0.84	1.0	13900	-
snp22	snp30	1.0	12.88	0.497	0.83	1.0	15966	-
snp22	snp31	1.0	12.88	0.497	0.83	1.0	16188	-
snp22	snp32	0.73	11.01	0.47	0.57	0.84	20481	-
snp22	snp33	0.73	11.01	0.47	0.57	0.84	20843	-
snp22	snp34	1.0	12.88	0.497	0.83	1.0	25182	-
snp22	snp35	1.0	12.88	0.497	0.83	1.0	26259	-
snp22	snp36	0.215	0.27	0.012	0.02	0.51	29947	-
snp22	snp37	1.0	13.31	0.524	0.84	1.0	30294	-
snp22	snp38	1.0	12.88	0.497	0.83	1.0	32690	-
snp23	snp24	0.346	0.13	0.0050	0.03	0.78	1175	69.13
snp23	snp25	0.381	0.19	0.0090	0.04	0.79	1620	-
snp23	snp26	1.0	0.34	0.0080	0.06	0.98	4262	-
snp23	snp27	1.0	1.5	0.041	0.26	1.0	4393	-
[truncated: 821 more rows]
